# Supplementary material for: High probability of successive occurrence of Nankai megathrust earthquakes
Source: Sci Rep. 2023 Jan 10;13:63. doi: 10.1038/s41598-022-26455-w (PMC9832165; doi:10.1038/s41598-022-26455-w)
Supplement: Supplementary file 2 — Supplementary Data. [file 41598_2022_26455_MOESM2_ESM.xlsx]

## Sheet: S1
Year	Month	Day	Hour	Minute	Second	Longitude (deg.)	Llatitude (deg.)	Depth (km)	Magnitude
1904	4	4	10	26	0.88	23.249	41.758	15	7
1904	6	25	14	45	39.14	161.638	51.424	15	7.5
1904	6	25	21	0	38.72	160.277	52.763	30	7.7
1904	12	20	5	44	20.44	-84.042	8.962	10	7.3
1905	2	14	8	46	34.49	-176.702	51.89	35	7.6
1905	2	17	11	41	7.82	97.17	23.689	15	7.3
1905	2	19	4	34	55.8	169.457	-14.123	15	7.3
1905	3	4	15	59	53.26	151.225	-6.639	15	7
1905	3	4	23	17	22.03	149.105	-4.635	15	7
1905	3	22	3	38	44.3	-179.859	51.145	35	7.2
1905	4	4	0	49	59.23	76.916	32.597	20	7.9
1905	5	18	13	45	27.22	149.949	-2.282	15	7.2
1905	7	6	16	20	46.93	144.119	38.417	15	7.7
1905	7	9	9	40	39.79	98.483	49.709	15	8
1905	7	23	2	46	24.01	96.843	49.292	15	8.3
1905	9	8	1	43	2.41	15.784	38.636	15	7.2
1905	9	15	6	2	20.96	163.952	55.751	15	7.8
1905	9	29	11	52	8.89	127.465	-8.277	35	7.2
1905	11	8	22	6	11.84	24.627	40.092	15	7.2
1906	1	21	13	49	33.57	138.025	34.175	300	7.4
1906	1	31	15	36	11.16	-79.347	0.988	20	8.8
1906	2	19	1	59	55.63	160.04	-9.899	15	7.3
1906	4	10	21	22	53.95	-110.436	24.684	15	7.3
1906	4	13	19	17	48.21	120.463	23.598	15	7
1906	4	18	13	12	26.98	-122.404	38.035	10	7.7
1906	6	1	4	30	50.58	138.56	-2.495	35	7.8
1906	6	19	11	22	36.5	122.582	19.008	15	7.1
1906	8	17	0	11	10.5	178.18	51.853	110	8.3
1906	8	26	6	1	9.8	144.187	-2.489	15	7.1
1906	9	7	18	52	28.12	142.542	34.745	15	7.3
1906	9	14	16	4	43.88	147.239	-6.213	35	8
1906	10	2	1	51	51.82	147.589	-6.321	35	7.6
1906	10	24	14	43	18.52	67.132	37.032	35	7.1
1906	11	14	17	37	28.86	171.614	-22.539	35	7.2
1906	11	19	7	18	24.33	108.498	-21.244	10	7.4
1906	12	19	1	14	38.66	-173.156	-19.229	35	7.2
1906	12	22	18	21	12.8	84.93	43.988	15	8
1906	12	23	17	21	32.53	-149.472	58.556	15	7
1907	1	2	11	56	8.85	-173.306	-19.071	30	7.3
1907	1	4	5	19	16.74	94.258	2.422	15	7.8
1907	4	15	6	8	25.35	-97.246	16.606	30	7.8
1907	4	18	20	59	53.52	122.72	14.39	15	7.5
1907	7	1	13	8	48.75	-87.847	11.663	15	7.2
1907	7	20	13	38	22.96	126.188	8.316	35	7.1
1907	9	2	16	1	30.84	172.814	51.505	15	7.4
1907	10	11	14	27	45.66	168.892	-16.149	15	7.1
1907	10	16	13	57	22.76	-113.059	29.379	15	7.4
1907	10	21	4	23	54.27	67.999	39.216	20	7.4
1907	12	15	17	34	56.71	141.899	-2.398	15	7
1907	12	30	5	26	55.74	-86.49	10.679	35	7.3
1908	1	11	3	34	36.18	121.788	22.074	15	7.2
1908	3	26	23	3	36.29	-99.104	18.11	70	7.7
1908	5	5	6	17	47.17	125.487	0.513	35	7.3
1908	8	20	9	53	25.32	87.679	31.209	15	7
1908	11	6	7	9	30.43	149.844	45.599	15	7.2
1908	12	12	12	54	57.05	96.866	26.639	15	7.2
1908	12	28	4	20	27.55	15.487	37.965	15	7.1
1909	1	23	2	48	29.1	50.396	34.306	15	7.3
1909	3	12	23	18	38.82	141.719	35.897	15	7
1909	3	13	14	28	59.85	142.387	35.267	15	7.1
1909	4	27	12	42	53.92	144.171	-3.315	15	7.1
1909	6	3	18	40	43.65	101.188	-2.713	35	7.6
1909	6	8	5	46	37.33	-70.502	-26.154	35	7.5
1909	7	7	21	37	51.42	70.357	36.324	200	7.7
1909	7	30	10	51	51.97	-99.529	16.463	20	7.5
1909	10	20	23	41	39.66	67.404	28.668	15	7.2
1909	10	31	10	23	21.77	-100.966	16.643	10	7.1
1909	12	9	23	28	45.02	144.951	12.408	15	7
1910	1	22	8	48	25.22	-17.413	66.758	10	7
1910	4	12	0	22	24.8	124.304	25.967	235	8.1
1910	5	22	6	24	2.1	150.109	43.418	15	7.2
1910	6	16	6	30	42.94	169.547	-19.601	100	7.8
1910	6	29	10	45	14.86	-177.099	-30.907	35	7.1
1910	9	1	0	44	29.26	121.617	20.741	15	7
1910	9	9	1	13	16.98	-176.351	50.978	35	7
1910	11	9	6	1	59.95	167.013	-16.273	20	7.4
1910	11	15	14	21	32.45	-23.942	-59.11	15	7.2
1910	11	26	4	41	19.09	167.057	-14.532	35	7.2
1910	12	10	9	26	46.78	162.292	-10.68	35	7.5
1910	12	13	11	37	28.18	30.955	-7.842	15	7.3
1910	12	16	14	44	55.85	126.017	4.668	15	7.6
1911	1	3	23	25	49.3	76.808	42.919	20	8
1911	2	18	18	41	9.43	72.596	38.289	15	7.3
1911	2	23	11	14	4.12	127.853	26.184	35	7
1911	4	28	9	52	14.96	-71.267	-9.207	560	7.4
1911	6	7	11	2	49.32	-102.471	18.362	30	7.6
1911	6	15	14	25	58.28	128.803	29.141	150	7.9
1911	7	12	4	7	38.11	127.029	8.488	15	7.7
1911	8	16	22	41	17.17	137.021	7.273	15	7.8
1911	12	16	19	14	27.11	-100.665	16.932	30	7.4
1912	5	23	2	24	3.98	96.859	21.031	15	7.9
1912	7	7	7	57	39.75	-148.03	63.604	10	7.3
1912	8	9	1	28	51.43	26.784	40.444	15	7.2
1912	8	17	19	11	56.32	125.973	3.568	35	7.5
1912	9	29	20	51	23.75	136.855	7.301	15	7.6
1912	11	7	7	40	21.5	-154.389	57.592	35	7.1
1913	1	11	13	16	58.99	121.928	1.373	35	7.1
1913	3	14	8	45	5.37	125.891	5.544	15	7.9
1913	4	13	6	40	28.64	131.795	32.033	35	7.2
1913	4	25	17	56	33.93	126.843	9.265	15	7.2
1913	5	18	2	8	55.31	147.09	14.257	15	7
1913	5	30	11	47	12.25	151.512	-4.789	15	7.4
1913	6	26	4	57	18.29	-173.808	-20.68	25	7.8
1913	8	1	17	11	3.94	156.059	48.108	15	7
1913	8	6	22	14	36.95	-73.738	-16.534	25	7.7
1913	10	11	4	6	16.9	146.249	-6.904	15	7
1913	10	11	9	9	56.76	143.255	39.854	15	7
1914	1	30	3	36	6.55	-73.309	-34.763	15	7.7
1914	3	14	20	0	6.55	140.698	39.284	15	7
1914	3	30	0	41	4.4	-93.976	14.608	15	7.2
1914	4	11	16	30	18.7	162.725	-11.3	15	7.3
1914	5	26	14	22	46.63	136.944	-1.98	15	8.2
1914	6	20	7	20	18.87	166.208	-10.757	15	7
1914	6	25	19	7	25.04	101.638	-4.012	35	7.6
1914	8	4	22	41	43.52	91.616	43.227	15	7.4
1914	10	3	17	22	9.94	-60.212	16.275	15	7
1914	10	3	22	7	6.51	30.125	37.666	15	7.1
1914	10	23	6	18	45.56	128.022	4.206	35	7.5
1915	2	28	18	59	11.1	123.668	23.582	20	7.2
1915	5	1	5	0	10.26	155	48.392	30	7.8
1915	7	31	1	31	31.99	162.089	54.05	20	7.3
1915	9	7	1	20	49.1	-89.007	14.126	15	7.7
1915	11	1	7	23	53.6	143.004	38.66	30	7.6
1915	11	21	0	13	42.98	-114.945	31.932	10	7
1916	1	1	13	20	48.92	152.626	-4.756	35	8
1916	1	13	6	18	35.18	135.699	-3.206	25	7
1916	1	13	8	20	47.05	135.676	-3.076	25	7.7
1916	1	24	6	55	13.58	37.312	40.201	15	7
1916	2	1	7	36	31.91	131.875	29.51	15	7.4
1916	2	6	21	51	35.74	179.032	50.785	15	7.1
1916	2	27	20	21	2.64	-87.336	9.451	15	7.3
1916	4	7	9	26	7.8	54.766	-31.851	10	7.2
1916	4	21	11	31	20.17	141.759	33.7	15	7
1916	4	24	8	2	10.94	-83.564	10.11	15	7.1
1916	8	3	1	30	5.05	144.402	-7.186	35	7
1916	8	28	6	39	41.36	80.684	29.67	20	7
1916	8	28	7	27	5.03	122.258	21.855	15	7
1916	10	31	15	31	1.1	157.886	49.831	15	7.4
1917	1	30	2	45	40.78	163.174	56.154	20	8
1917	2	20	19	29	49.95	-78.144	19.496	15	7.1
1917	5	1	18	26	20.36	-176.653	-31.195	15	8.2
1917	5	9	15	54	52.13	144.408	10.913	15	7.1
1917	5	31	8	47	32.04	-159.883	54.995	35	7.4
1917	6	13	6	41	57.11	-177.698	-29.275	35	7
1917	6	26	5	49	44.39	-173.27	-14.996	15	8
1917	7	4	0	38	27.73	126.432	25.157	35	7.3
1917	7	29	14	32	23.4	143.747	41.208	15	7.1
1917	7	29	21	52	31.64	141.729	-3.705	35	7.5
1917	7	30	23	54	8.5	104.285	28.405	15	7
1917	8	31	11	36	24.23	-73.621	3.773	15	7.1
1917	11	16	3	19	35.76	-177.839	-29.849	35	7.5
1918	2	13	6	7	16.52	117.004	23.609	15	7.4
1918	5	20	14	36	6.5	-34.906	7.409	15	7.3
1918	5	20	18	3	40.8	153.171	-2.268	15	7
1918	5	23	11	57	40.02	-111.087	27.58	10	7
1918	7	3	6	52	8.12	143.573	-3.094	15	7.6
1918	7	8	10	22	8.49	90.801	24.656	15	7.1
1918	8	15	12	18	24.83	123.994	5.538	20	8.3
1918	9	7	17	16	27.11	152.32	44.998	15	8.1
1918	10	11	14	14	41.66	-67.189	18.7	15	7.1
1918	10	27	17	6	40.11	149.511	-1.505	15	7.2
1918	11	8	4	38	9.68	151.993	44.83	15	7.8
1918	12	2	9	47	34.16	-43.625	11.466	10	7.1
1918	12	4	11	47	51.31	-70.65	-26.462	40	8
1919	1	1	1	33	50.26	126.526	6.808	35	7.2
1919	1	1	3	0	34.46	-178.08	-19.318	485	7.8
1919	3	2	3	26	35.61	-78.294	-43.814	15	7.3
1919	3	2	11	45	15.19	-71.306	-43.038	15	7.2
1919	4	17	11	22	9.71	-177.991	-30.58	35	7.2
1919	4	17	20	53	7.27	-91.723	14.078	35	7
1919	4	30	7	17	16.97	-172.442	-18.322	25	8.1
1919	5	3	0	52	3.32	145.626	40.655	15	7.7
1919	5	6	19	41	13.01	153.859	-4.806	35	8.2
1919	7	8	21	6	14.64	31.556	-8.11	15	7
1919	8	29	5	44	3.1	127.391	-3.028	15	7
1919	11	18	21	54	41	27.652	39.176	10	7
1919	12	20	20	37	34.18	121.787	22.529	20	7.4
1920	2	2	11	22	24.36	152.017	-4.967	35	7.8
1920	3	20	18	31	25.65	-110.726	-35.848	10	7
1920	5	7	21	31	16.22	156.406	-9.365	15	7
1920	5	13	1	48	44.09	144	-3.65	25	7
1920	6	5	4	21	35.17	121.954	23.688	20	8.2
1920	6	9	11	30	39.23	129.637	-4.885	15	7
1920	8	3	19	57	22.09	-67.867	-27.475	15	7
1920	8	20	16	15	42.64	-72.887	-37.911	15	7
1920	9	4	14	9	4.18	0.957	-55.709	10	7
1920	9	20	14	39	3.39	168.471	-19.981	25	8.2
1920	12	10	4	26	8.67	-69.992	-37.51	15	7.2
1920	12	16	12	5	54.46	105.619	36.87	15	8.3
1920	12	25	11	33	20.7	105.474	37.243	15	7
1921	2	4	8	22	40.62	-90.791	15.662	15	7.1
1921	2	27	18	23	37.07	-173.037	-18.904	15	7.4
1921	3	28	7	49	31.28	-87.037	13.721	15	7.2
1921	4	2	9	36	52.63	124.821	23.879	15	7
1921	9	11	4	1	45.06	110.653	-10.046	15	7.6
1921	10	15	4	58	18.15	166.945	-12.724	35	7
1921	11	11	18	36	18.34	127.151	7.452	15	7.4
1921	11	15	20	36	43.33	70.676	36.199	240	7.8
1921	12	18	15	29	27.13	-71.52	-3.918	540	7.3
1922	1	17	3	50	27.94	-71.56	-2.911	475	7.9
1922	1	31	13	17	31.44	-125.608	41.189	15	7.4
1922	5	9	13	50	30.77	118.683	-9.272	35	7
1922	6	12	4	47	43.99	-108.414	23.806	10	7
1922	9	1	19	16	6.81	121.937	24.218	20	7.6
1922	9	14	19	31	41.83	122.632	24.375	25	7
1922	10	11	14	49	57.19	-72.739	-16.296	75	7.3
1922	10	14	23	46	51.9	121.374	24.572	15	7
1922	11	7	23	0	17.68	-71.942	-28.369	25	7
1922	11	11	4	32	43.16	-70.87	-28.911	35	8.3
1923	1	22	9	4	19.79	-125.084	40.37	15	7.1
1923	2	1	19	24	56.67	169.78	-21.576	30	7
1923	2	2	5	7	48.28	160.813	53.739	35	7.3
1923	2	3	16	1	51.75	160.25	54.418	15	8.4
1923	2	24	7	34	44.63	163.237	55.466	15	7.4
1923	3	2	16	48	34.07	124.857	7.619	15	7.3
1923	3	24	12	40	17.03	100.75	31.295	15	7
1923	4	13	15	31	6.45	162.522	56.242	35	7
1923	4	23	3	17	0.58	127.01	26.401	20	7
1923	5	4	16	26	48.48	-156.771	55.84	25	7
1923	6	1	17	24	46.57	141.501	35.936	15	7.2
1923	6	22	6	44	39.8	98.711	22.817	25	7.3
1923	7	13	11	13	41.59	131.032	30.93	35	7.4
1923	9	1	2	58	35.27	139.344	35.274	15	8.1
1923	9	2	2	46	41.72	139.928	34.985	15	7.9
1923	10	7	3	29	38.21	129.554	-1.211	15	7.4
1923	11	3	16	19	24.43	129.95	29.102	35	7
1923	11	4	0	4	33.99	152.852	-4.564	35	7
1923	11	5	21	28	3.4	130.311	28.926	35	7.2
1924	1	14	20	50	20.76	139.441	35.871	15	7
1924	3	4	10	7	52.09	-84.029	9.801	15	7.1
1924	4	14	16	20	37.49	126.167	6.625	15	8.1
1924	5	4	16	51	50.18	-178.738	-21.236	535	7.1
1924	6	26	1	37	33.35	158.481	-56.191	10	7.7
1924	7	3	4	40	12.66	84.186	36.981	10	7.3
1924	7	24	4	55	19.91	159.224	-49.382	15	7.1
1924	8	14	18	2	40.4	141.172	36.143	15	7.1
1924	8	30	3	4	59.31	126.937	8.892	15	7.2
1925	1	18	12	5	55.56	153.629	47.758	35	7.3
1925	2	9	14	9	54.21	170.79	-22.487	15	7
1925	3	22	8	41	58.58	168.598	-18.736	35	7.2
1925	4	11	10	42	7.73	58.771	-34.557	10	7
1925	4	16	19	52	40.64	121.026	21.805	15	7.1
1925	5	3	17	21	45.37	126.301	1.196	15	7.1
1925	6	3	4	33	53.62	125.916	1.222	15	7
1925	6	9	13	40	23.68	143.472	-4.013	25	7.1
1925	6	28	1	21	12.47	-111.354	46.272	15	7
1925	8	19	12	7	31.64	167.209	55.267	15	7.1
1925	10	13	17	40	37.86	-42.326	10.699	10	7.1
1925	11	10	13	50	35.69	130.803	-0.585	15	7.3
1925	11	13	12	14	50.93	124.719	12.734	20	7.2
1925	12	10	14	14	57.7	-93.229	15.525	35	7
1926	1	25	0	36	25.12	159.215	-10.061	15	7.5
1926	2	8	15	18	1.87	-88.795	12.291	20	7.2
1926	3	21	14	19	10.27	-23.825	-60.945	10	7
1926	3	27	10	48	38.54	157.328	-8.962	15	7.1
1926	4	12	8	32	31.27	161.701	-10.324	15	7.3
1926	6	26	19	46	33.3	26.786	36.675	15	7
1926	8	25	5	44	45.83	172.185	-23.117	20	7
1926	9	2	1	21	51.93	58.051	-34.413	10	7
1926	9	10	10	34	27.57	110.557	-9.145	35	7.1
1926	9	16	17	59	12	159.413	-9.51	15	7.1
1926	10	3	19	38	3.81	159.544	-50.294	10	7.5
1926	10	26	3	44	45.66	139.199	-2.903	35	7.6
1926	11	5	7	55	26.92	-86.875	12.622	15	7
1927	1	24	1	5	47.13	167.734	-18.29	30	7.1
1927	2	16	1	35	26.24	153.724	46.538	15	7
1927	3	3	1	5	10.14	122.066	-6.604	15	7
1927	3	7	9	27	41.95	135.021	35.568	10	7
1927	5	22	22	32	49.69	102.514	37.628	15	7.7
1927	6	3	7	12	8.62	130.387	-6.721	35	7.5
1927	8	5	21	12	56.72	142.348	37.654	35	7.1
1927	8	10	11	36	12.14	131.734	-0.587	15	7.1
1927	8	18	19	27	55.07	141.458	34.448	20	7
1927	10	24	15	59	55.26	-136.545	57.788	10	7.2
1927	11	16	21	10	10.28	125.902	6.682	35	7
1927	11	21	23	12	33.93	-72.517	-44.915	15	7.2
1927	12	28	18	20	32.21	160.372	54.988	15	7.2
1928	3	9	18	5	30.57	88.438	-2.383	15	7.7
1928	3	16	5	1	5.48	170.335	-22.411	10	7.5
1928	3	22	4	17	5.34	-96.078	16.138	15	7.7
1928	3	29	5	6	4.89	137.946	31.712	405	7
1928	4	14	8	59	59.96	25.642	42.366	10	7.1
1928	4	18	19	22	56.76	25.126	42.363	15	7.1
1928	5	14	22	14	48.31	-78.665	-5.435	10	7.3
1928	5	27	9	50	28.5	142.883	39.859	35	7.4
1928	6	15	6	12	42.35	121.207	12.968	25	7.1
1928	6	17	3	19	33.7	-96.649	16.135	20	7.9
1928	6	29	22	49	41.94	170.93	-15.72	15	7.1
1928	8	4	18	26	18.14	-98.24	15.873	20	7.4
1928	10	9	3	1	14.15	-97.454	16.2	25	7.7
1928	11	20	20	35	12.32	-70.011	-23.162	45	7.1
1928	12	1	4	6	17.67	-72.334	-35.084	35	7.7
1928	12	2	4	20	25.22	-72.807	-35.763	30	7.2
1928	12	19	11	37	18.79	124.295	6.647	25	7.4
1929	1	24	20	36	43.89	-90.677	12.934	15	7
1929	2	22	20	41	50.22	-42.024	10.682	10	7
1929	3	7	1	34	42.09	-169.778	50.866	15	7.8
1929	3	9	10	50	32.57	172.35	-42.969	20	7
1929	5	1	15	37	35.57	57.705	38.09	10	7.2
1929	5	26	22	40	8.47	-130.836	51.133	15	7.5
1929	6	13	0	25	56.13	151.31	45.994	35	7
1929	6	13	9	24	44.28	125.885	8.145	35	7.2
1929	6	16	22	47	32.87	173.165	-42.028	20	7.3
1929	6	27	12	47	13.82	-29.398	-55.307	15	8.1
1929	7	5	14	19	9.4	-178.165	51.461	35	7
1929	7	7	21	23	17.52	-177.79	51.426	35	7.3
1929	11	15	18	50	28.25	142.771	7.464	10	7.1
1929	11	18	20	31	59.74	-56.03	44.426	10	7.2
1929	12	17	10	58	41.77	172.183	53.448	20	7.9
1930	5	5	13	46	2.17	96.397	17.883	35	7.4
1930	5	6	22	34	26.77	44.797	38.094	15	7.1
1930	6	11	0	49	47.38	149.096	-6.319	35	7
1930	7	2	21	3	43.09	90.174	25.803	15	7.1
1930	8	18	9	53	44.09	-27.864	-55.673	35	7
1930	10	24	20	15	10.49	146.692	18.447	25	7.2
1930	11	9	19	8	39.17	132.501	-0.416	25	7
1930	12	3	18	51	46.54	96.348	18.235	10	7.6
1931	1	15	1	50	47.62	-96.518	16.036	35	7.6
1931	1	27	20	9	20.22	96.806	25.912	15	7.7
1931	1	28	21	24	10.88	144.463	10.847	15	7.2
1931	2	2	22	46	52.53	176.308	-39.723	35	7.4
1931	2	10	6	34	33.7	102.586	-5.355	35	7.1
1931	2	13	1	27	26.95	176.136	-39.457	45	7.3
1931	3	9	3	49	0.3	142.472	40.582	35	8
1931	3	18	8	2	24.53	-71.507	-33.859	35	7.2
1931	5	20	2	22	52.08	-16.215	37.782	10	7.2
1931	8	7	2	11	43.94	142.06	-3.401	35	7.1
1931	8	10	21	18	45.07	89.869	46.823	10	7.9
1931	8	18	14	21	5.33	89.801	47.287	10	7.4
1931	8	27	15	27	21.55	67.456	29.769	10	7.3
1931	9	25	5	59	51.92	102.274	-5.437	35	7.4
1931	10	3	19	13	22.08	161.145	-11.134	15	7.9
1931	10	3	21	18	17.24	161.333	-12.131	15	7
1931	10	3	22	47	45.66	161.415	-10.968	15	7
1931	10	10	0	19	57.85	161.056	-9.719	15	8
1931	11	2	10	3	3.94	132.03	31.872	35	7.9
1932	1	29	13	41	17.28	154.31	-6.688	15	7.1
1932	5	14	13	11	3.64	125.867	0.325	15	7.7
1932	5	21	10	10	3.68	-87.862	13.198	15	7.1
1932	5	26	16	9	50.16	178.889	-25.181	570	7.6
1932	6	3	10	36	58.92	-103.919	19.623	35	8.1
1932	6	18	10	12	33.31	-103.631	19.081	15	7.8
1932	6	22	12	59	30.55	-104.383	19.242	25	7.7
1932	12	4	8	11	17.45	121.036	2.441	15	7
1932	12	25	2	4	30.18	96.602	39.487	15	7.9
1933	1	21	19	21	13.65	57.72	-34.087	10	7.2
1933	2	23	8	9	19.73	-70.125	-20.46	35	7.3
1933	3	2	17	30	59.67	144.684	39.093	15	8.5
1933	6	18	21	37	36.74	142.484	38.083	30	7.3
1933	6	24	21	54	48.88	104.528	-5.151	20	7.5
1933	8	25	7	50	32.78	103.669	31.957	15	7.4
1933	8	28	22	19	47.33	-27.086	-60.251	35	7.5
1933	11	20	23	21	35.17	-70.066	73.119	15	7.7
1934	1	15	8	43	25.82	86.941	27.275	15	8
1934	2	14	3	59	39.1	119.292	17.496	15	7.5
1934	2	24	6	23	48.56	144.009	23.105	35	7.5
1934	2	28	14	21	49.04	150.649	-5.346	15	7
1934	3	5	11	46	22.68	175.01	-40.491	35	7.2
1934	3	24	12	4	32.46	160.819	-10.082	15	7
1934	4	15	22	15	22.51	126.662	7.689	35	7.2
1934	7	18	1	36	31.05	-82.542	7.905	30	7.5
1934	7	18	19	40	20.01	166.31	-11.884	10	7.7
1934	7	19	7	36	58.9	166.332	-12.981	15	7
1934	7	21	6	18	21.39	165.965	-11.095	15	7.3
1934	11	30	2	5	16.82	-105.307	18.494	15	7
1934	12	15	1	57	41.29	89.157	31.162	15	7.3
1935	4	20	22	2	0.96	120.686	24.277	15	7.1
1935	5	30	21	32	57.11	66.436	28.958	25	7.6
1935	8	3	1	10	5.87	96.406	4.381	25	7
1935	8	17	1	44	37.42	171.468	-22.308	20	7.1
1935	9	4	1	37	43.77	121.284	22.331	15	7.1
1935	9	11	14	4	3.36	146.618	43.424	35	7.5
1935	9	20	1	46	43.46	141.379	-3.868	30	7.8
1935	9	20	5	23	10.81	142.642	-3.743	35	7
1935	10	12	16	45	23.64	143.378	40.176	15	7.1
1935	10	18	0	11	59.68	144.06	40.232	15	7.2
1935	12	14	22	5	26.22	-92.438	14.688	35	7.3
1935	12	15	7	7	54.14	161.411	-10.367	35	7.6
1935	12	17	19	17	35.5	125.782	22.502	15	7
1935	12	28	2	35	31.28	98.242	-0.278	30	7.6
1936	2	15	12	46	58.71	133.318	-4.375	15	7.1
1936	2	22	15	32	3.2	164.208	-49.118	15	7
1936	4	1	2	9	27.54	126.379	4.264	35	7.8
1936	4	19	5	7	17.01	156.508	-7.656	20	7.3
1936	6	30	15	6	41.46	160.811	51.197	15	7.5
1936	7	13	11	12	18.53	-70.155	-24.718	35	7.5
1936	8	22	6	51	34.87	121.24	21.963	15	7.1
1936	9	19	1	1	47.15	97.578	3.681	20	7.1
1936	10	5	9	44	21.74	126.276	1.668	15	7
1936	11	2	20	45	57.43	142.235	38.279	35	7.3
1936	11	13	12	31	33.03	163.386	56.017	20	7.3
1937	1	7	13	20	42.78	97.761	35.331	15	7.8
1937	1	25	6	34	5.57	162.615	-10.371	15	7.2
1937	2	21	7	2	42.24	149.733	44.447	30	7.4
1937	4	16	3	1	38.09	-177.315	-20.596	330	7.3
1937	6	21	15	13	5.17	-79.628	-8.276	30	7.1
1937	7	22	17	9	31.62	-146.853	64.594	10	7.1
1937	7	31	20	35	51.73	115.206	35.253	25	7
1937	8	11	0	55	56.7	116.479	-6.538	610	7.1
1937	8	20	11	59	21.42	121.675	14.569	15	7.6
1937	9	15	12	27	32.15	161.483	-10.088	35	7
1937	12	23	13	18	3.46	-98.338	16.656	25	7.4
1938	2	1	19	4	27.91	131.579	-5.041	60	8.5
1938	5	12	15	39	6.26	147.561	-6.222	35	7.6
1938	5	19	17	8	47.32	120.537	-0.045	35	7.7
1938	5	23	7	18	30.5	141.459	36.534	15	7.7
1938	5	23	8	21	51.08	120.058	17.987	15	7.1
1938	5	30	14	29	52.92	168.78	-19.99	35	7
1938	6	9	19	15	10.32	126.75	-3.146	15	7.1
1938	6	10	9	53	43.6	125.308	25.125	20	7.7
1938	6	16	2	15	18.54	129.476	27.659	20	7.6
1938	6	20	23	50	36.63	75.947	42.717	15	7
1938	8	16	4	28	1.47	93.912	22.723	75	7
1938	9	7	4	3	19.81	121.506	23.807	15	7.1
1938	10	10	20	48	7.01	126.514	2.4	15	7.2
1938	10	19	4	13	29.87	89.72	49.081	10	7
1938	10	20	2	19	30.19	122.726	-8.996	66	7.2
1938	11	5	8	43	24.23	142.065	36.971	35	7.8
1938	11	5	10	50	18.1	142.241	37.147	35	7.7
1938	11	6	8	53	55.3	142.305	37.382	30	7.7
1938	11	6	21	38	47.22	142.485	37.009	25	7.6
1938	11	10	20	18	48.63	-158.021	54.966	35	8.3
1938	11	13	22	31	31.12	143.02	36.482	35	7.1
1938	11	30	2	29	51.35	142.002	37.036	30	7
1938	12	6	23	0	52.97	121.52	22.841	15	7
1938	12	16	17	21	34.06	167.526	-45.371	100	7
1939	1	25	3	32	14.96	-72.213	-36.296	35	7.9
1939	1	30	2	18	30.41	155.388	-7.086	35	7.8
1939	2	3	5	26	23.51	159.413	-9.436	15	7
1939	3	21	1	11	14.91	89.324	-1.272	15	7.5
1939	4	5	16	42	43.99	169.055	-19.924	30	7.1
1939	4	18	6	22	44.12	-70.875	-27.218	35	7.4
1939	4	21	4	29	7.22	139.637	47.643	530	7
1939	4	30	2	55	30.66	159.829	-9.881	15	8
1939	5	1	5	58	29.86	139.637	39.93	10	7.2
1939	5	2	13	14	54.02	-113.513	29.241	10	7.2
1939	9	8	12	4	47.58	174.959	50.999	15	7.2
1939	10	10	18	31	59.24	143.07	38.513	20	7.4
1939	12	21	20	54	52.93	-84.412	9.99	25	7.6
1939	12	21	21	0	45.01	122.793	-0.018	150	8.1
1939	12	26	23	57	23.82	39.586	39.907	20	7.8
1940	1	17	1	14	56.35	148.057	17.141	15	7.5
1940	4	16	6	7	47.77	173.778	52.224	30	7
1940	4	16	6	43	10.59	173.689	52.756	30	7
1940	5	24	16	33	59.57	-77.522	-11.131	45	8.2
1940	8	1	15	8	24.41	139.525	44.501	15	7.5
1940	8	13	15	36	47.67	132.291	36.028	10	7.1
1940	8	22	3	27	20.69	-165.534	52.169	15	7
1940	10	4	7	55	1.92	-70.546	-19.944	35	7.2
1940	11	10	1	39	5.79	26.563	45.708	90	7.8
1940	12	28	16	37	44.79	147.462	18.204	15	7.7
1941	1	13	16	27	44.52	151.968	-4.211	15	7.2
1941	4	15	19	9	56.68	-102.989	18.68	30	7.6
1941	5	17	2	24	58.28	166.246	-10.859	35	7.4
1941	6	26	11	52	3.67	92.626	11.94	20	8
1941	8	2	11	41	30.2	-177.597	-29.781	35	7.2
1941	9	9	7	19	42.28	154.864	-6.543	15	7
1941	9	16	21	39	14.83	-177.823	-29.138	70	7.1
1941	11	8	23	37	28.84	122.835	0.731	35	7.4
1941	11	18	16	46	31.84	131.996	32.126	35	8
1941	11	25	18	3	57.5	-18.966	37.301	10	7.8
1941	12	5	20	47	3.33	-83.634	8.343	20	7.5
1941	12	6	21	24	49.32	-84.61	8.526	15	7
1941	12	16	19	19	43.38	120.431	23.342	15	7.2
1942	1	27	13	29	11.22	135.102	-4.138	17.5	7.1
1942	3	21	23	20	46.69	130.87	29.17	25	7
1942	4	8	15	40	27.78	120.423	13.144	15	7.6
1942	5	14	2	13	27.01	-79.982	-0.014	20	7.8
1942	6	14	3	9	53.01	147.841	14.628	15	7
1942	6	24	11	16	30.34	175.825	-41.119	15	7
1942	7	8	6	55	43.8	-70.04	-24.373	35	7.1
1942	8	6	23	37	2.35	-91.205	13.857	35	7.7
1942	8	24	22	50	31.79	-75.086	-14.996	30	8.1
1942	10	20	23	21	53.04	122.522	7.969	35	7.3
1942	11	10	11	41	28.16	30.334	-49.922	10	8
1942	11	28	10	38	46.8	-35.553	7.322	10	7.1
1942	12	20	14	3	9.06	36.744	40.907	10	7
1943	2	22	9	20	49.03	-101.401	17.384	20	7.4
1943	3	9	9	48	58.78	-28.484	-60.466	20	7
1943	4	1	14	18	16.99	105.511	-6.353	35	7
1943	4	6	16	7	17.39	-71.503	-31.357	35	8.1
1943	4	11	14	45	59.45	141.73	36.313	15	7.2
1943	5	2	17	18	10.14	-80.367	6.78	20	7
1943	5	3	1	59	14.35	124.32	13.005	15	7.4
1943	5	25	23	7	39.61	127.241	7.433	15	7.8
1943	6	8	20	42	43.39	102.227	-2.854	15	7.4
1943	6	9	3	6	19.57	100.877	-0.837	10	7.7
1943	6	13	5	11	42.47	143.348	40.974	35	7.3
1943	7	23	14	53	9.79	109.847	-8.631	60	7
1943	7	29	3	2	17.08	-67.145	18.886	15	7.7
1943	9	6	3	41	30	158.781	-53.938	10	7.5
1943	9	10	8	36	59.73	133.979	35.489	15	7
1943	9	14	7	18	12.17	-177.855	-30.282	35	7
1943	10	23	17	23	21.22	93.829	26.705	15	7.2
1943	11	3	14	32	20.84	-151	61.792	15	7.3
1943	11	6	8	31	40.77	134.025	-5.642	15	7.7
1943	11	26	22	20	48.56	33.651	40.867	20	7.5
1943	12	23	19	0	14.54	153.815	-5.564	35	7.2
1944	1	15	23	49	31.44	-68.491	-31.496	15	7.2
1944	2	1	3	22	40.83	32.998	40.66	30	7.6
1944	2	29	16	28	7.1	75.207	0.017	15	7.4
1944	3	9	22	12	57.76	83.874	43.293	10	7.3
1944	4	27	14	38	12.38	134.028	-0.901	15	7.6
1944	5	25	1	6	39.36	-179.44	-21.578	632.7	7.3
1944	5	25	12	58	10.9	152.548	-2.475	15	7.3
1944	6	28	7	58	55.88	-92.911	14.295	25	7
1944	9	23	12	13	24.4	159.75	53.427	35	7.1
1944	10	5	17	28	34.74	171.768	-22.174	120	7
1944	11	16	12	11	2	166.232	-11.875	35	7.2
1944	11	24	4	49	6.71	169.184	-19.127	165	7.2
1944	12	7	4	35	45.79	136.2	33.73	15	8.1
1945	2	10	4	57	58.37	142.111	41.003	58.7	7.2
1945	2	26	22	14	29.06	143.634	25.699	15	7.2
1945	4	15	2	35	29.74	163.657	57.418	35	7.1
1945	9	1	22	44	11.29	165.955	-46.99	20	7.5
1945	9	5	21	48	46.85	152.49	-4.914	45	7
1945	11	27	21	56	53.73	63.675	24.978	15	8.1
1945	12	8	1	4	10.88	150.18	-6.063	55	7.1
1945	12	28	17	48	57.06	150.08	-5.808	60	7.5
1946	1	5	19	57	26.2	167.47	-15.691	35	7.1
1946	4	1	12	29	1.08	-162.737	53.474	15	8.6
1946	5	3	22	23	53.61	153.092	-4.623	35	7.1
1946	5	8	5	20	27.13	99.025	-0.729	35	7
1946	6	23	17	13	24.43	-125.019	49.765	15	7.5
1946	8	4	17	51	10.32	-69.103	19.124	15	7.8
1946	8	8	13	28	33.12	-69.638	19.514	15	7
1946	9	12	15	20	25.73	95.705	23.532	15	7.6
1946	9	29	3	2	6.5	153.34	-5.204	50	7.7
1946	11	2	18	28	35.51	71.82	41.799	25	7.5
1946	11	4	21	47	49.71	54.638	39.811	37.9	7
1946	11	12	17	28	44.18	-173.259	-20.193	15	7
1946	12	20	19	19	10.65	135.905	33.123	15	8.3
1946	12	21	10	18	47.76	148.376	43.658	20	7.2
1947	3	17	8	19	37.72	99.491	33.498	15	7.6
1947	3	25	20	32	21.47	178.071	-39.094	25	7
1947	4	2	5	39	16.11	137.839	-1.102	15	7.3
1947	4	14	7	15	40.19	148.482	43.916	30	7.1
1947	5	6	20	30	40.32	148.758	-6.487	35	7.4
1947	5	17	7	6	35.74	178.134	-38.414	25	7.1
1947	5	27	5	58	57.74	135.017	-1.868	15	7.6
1947	6	12	9	2	28.01	126.079	1.153	15	7.1
1947	6	13	20	24	59.97	145.474	21.774	35	7
1947	6	19	7	34	41.09	145.469	21.57	35	7.2
1947	7	29	13	43	24.16	93.628	28.484	20	7.3
1947	10	6	19	55	37.49	21.916	36.808	15	7.3
1947	10	16	2	9	50.73	-148.649	64.053	26	7.2
1947	11	1	14	58	57.09	-74.676	-10.96	20	7.6
1947	11	4	0	9	14.05	140.738	43.986	15	7.1
1948	1	24	17	46	43.71	122.235	10.714	15	7.8
1948	1	27	11	58	30.64	-178.557	-20.222	595	7.1
1948	2	9	12	58	18.43	27.158	35.64	15	7.3
1948	3	1	1	12	27.33	127.181	-3.196	15	7.1
1948	3	3	9	9	56.19	118.926	18.757	15	7.1
1948	4	17	16	11	32.07	135.74	33.157	15	7.4
1948	4	21	20	22	7.94	-69.716	19.26	15	7.1
1948	5	12	0	56	59.17	142.766	37.921	20	7
1948	5	14	22	31	49.22	-161.161	54.593	25	7.1
1948	5	25	7	11	34	100.391	30.124	55	7.3
1948	8	25	6	9	28.38	-64.54	-24.578	30	7
1948	9	8	15	9	14.22	-173.891	-21.222	15	7.5
1948	9	10	13	48	37.63	147.354	43.695	25	7
1948	10	5	20	12	9.31	58.364	38.084	15	7.2
1949	2	23	16	8	11.42	84.237	41.926	10	7.4
1949	3	4	10	19	31.06	70.698	36.563	228.7	7.5
1949	3	27	6	34	9.4	127.657	2.428	60	7.1
1949	4	20	3	29	9.81	-72.713	-37.634	57.7	7
1949	7	2	19	57	14.3	147.463	16.529	15	7.1
1949	7	10	3	53	41.22	70.835	39.178	20	7.5
1949	8	22	4	1	18.11	-133	53.626	10	8.2
1949	9	14	19	50	18.44	126.098	1.036	15	7
1949	10	19	21	0	22.66	154.194	-5.773	60.3	7.2
1949	12	17	6	53	32.24	-69.562	-53.972	10	7.7
1949	12	17	15	7	57.66	-70.057	-53.996	10	7.6
1949	12	29	3	3	56.6	121.538	17.439	15	7.2
1950	2	28	10	21	0.7	143.491	45.882	329	7.7
1950	5	26	1	17	14.04	169.723	-20.253	50	7.1
1950	8	14	22	51	26.22	-62.838	-27.507	610	7.1
1950	8	15	14	9	34.65	96.445	28.363	15	8.6
1950	9	19	20	29	53.56	138.151	-2.077	30	7.2
1950	10	5	16	9	42.08	-85.046	10.481	97.9	7.5
1950	10	8	3	23	13.54	128.233	-4.199	20	7.3
1950	10	23	16	13	28.75	-91.917	14.31	65.3	7.2
1950	11	2	15	28	15.51	129.183	-6.823	199.7	7.7
1950	12	2	19	51	51.64	167.654	-18.373	30	7.9
1950	12	9	21	38	51.98	-67.912	-23.977	113.9	8.2
1950	12	14	1	52	54.23	-175.874	-19.705	215.9	7.8
1950	12	14	14	15	54.82	-98.482	16.739	35	7.1
1951	4	14	13	33	2.88	136.593	61.214	10	7.1
1951	7	11	18	21	59.01	139.405	28.359	496.7	7.1
1951	8	13	18	33	38.81	32.96	41.289	25	7
1951	10	21	21	34	21.54	121.4	23.487	25	7.5
1951	10	22	3	29	35.57	121.343	23.917	25	7.2
1951	10	22	5	43	7.64	121.393	23.775	20	7
1951	11	6	16	40	14.56	154.05	47.297	35	7
1951	11	18	9	35	54.68	91.261	31.056	30	7.7
1951	11	24	18	50	24.4	121.214	23.092	30	7.8
1951	12	8	4	14	16.31	57.47	-34.229	15	7.5
1952	2	14	3	38	17.38	126.493	-7.78	25	7
1952	3	4	1	22	49.23	143.899	42.084	45	8.1
1952	3	19	10	57	15.04	127.099	9.669	15	7.3
1952	7	21	11	52	16.23	-119.103	34.859	10	7.3
1952	8	17	16	2	14.5	91.601	30.648	25	7.4
1952	11	4	16	58	30.31	159.779	52.623	21.6	8.9
1952	12	6	10	41	22.14	156.434	-8.229	15	7
1953	1	5	7	48	28.6	170.973	53.631	21.3	7
1953	3	18	19	6	17.74	27.648	40.175	10	7.3
1953	3	19	8	27	52.92	-61.216	13.809	128.8	7.3
1953	4	23	16	24	33.99	152.868	-4.449	35	7.4
1953	5	6	17	16	48.91	-72.866	-37.093	66	7.6
1953	7	2	6	57	0.61	169.635	-19.092	236.2	7.2
1953	11	4	3	49	13.32	166.464	-13.082	35	7.1
1953	11	25	17	48	55.09	141.625	34.006	25	7.9
1953	12	12	17	31	29.84	-80.636	-3.552	25	7.3
1954	2	1	1	6	56.35	143.467	24.057	15	7.2
1954	2	11	0	30	20.95	101.217	38.956	25	7
1954	3	29	6	17	7.9	-3.612	36.988	626.2	7.8
1954	3	31	18	25	50.57	58	12.185	15	7.1
1954	4	29	11	34	39.26	-113.024	29.112	10	7.2
1954	8	27	10	54	55.4	143.022	23.988	25	7.2
1954	12	16	11	7	17.02	-117.981	39.346	10	7.1
1955	1	5	0	50	21.64	162.851	-50.075	15	7
1955	2	27	20	43	27.88	-175.599	-28.336	15	7.5
1955	3	18	0	6	52.54	160.884	54.252	59.2	7.2
1955	3	22	14	5	9.42	91.653	-9.101	20	7
1955	3	31	18	17	13.29	123.157	7.658	35	7.4
1955	4	14	1	29	4.33	101.759	29.957	10	7.1
1955	4	19	20	24	10.88	-71.935	-30.128	15	7
1955	5	17	14	49	55.74	93.869	6.828	25.3	7.1
1955	5	30	12	31	44.46	142.412	24.319	558.9	7.2
1955	10	10	8	57	50.76	152.855	-5.062	20	7.3
1956	1	10	8	52	43.25	-175.241	-26.43	35	7
1956	1	16	23	37	45.12	-80.213	-0.727	20	7
1956	2	18	7	34	25.52	138.102	30.206	484.1	7.3
1956	5	23	20	48	32.71	-178.803	-15.434	419.1	7.6
1956	6	9	23	13	55.94	67.607	35.155	25	7.3
1956	7	9	3	11	45.15	25.957	36.664	20	7.7
1956	9	29	23	20	55.92	140.259	35.677	66.1	7.5
1956	10	24	14	42	18.76	-86.556	11.682	35	7.1
1957	3	9	14	22	33.58	-175.626	51.499	25	8.6
1957	3	11	9	58	52.11	-169.191	52.691	35	7.1
1957	3	11	14	55	24.79	-178.602	51.339	25	7
1957	3	12	11	45	0.72	-177.243	51.481	20	7.1
1957	3	14	14	47	50.18	-176.733	51.196	25	7.1
1957	3	16	2	34	18.94	-178.87	51.419	25	7.2
1957	3	22	14	21	15.06	-165.771	53.778	46.6	7.1
1957	4	10	11	30	3.12	-153.964	55.869	15	7
1957	4	14	19	18	4.35	-173.381	-15.02	20	7.1
1957	4	24	19	10	13.87	28.829	36.493	35	7.1
1957	4	25	2	25	41.16	28.699	36.405	35	7.3
1957	5	26	6	33	37.95	31.09	40.73	25	7.1
1957	6	22	23	50	35.71	136.592	-1.723	59.1	7.1
1957	6	27	0	9	36.21	116.409	56.177	25	7.4
1957	7	28	8	40	12.65	-99.092	17.055	37.8	7.6
1957	9	24	8	21	14.08	127.005	5.327	35	7.3
1957	9	28	14	20	3.94	-178.349	-20.541	586.6	7.4
1957	10	27	22	32	42.99	161.134	55.75	147.8	7.6
1957	11	29	22	19	50.6	-66.713	-20.948	232.5	7.7
1957	12	4	3	37	53.79	99.368	45.189	30	8.1
1957	12	17	13	50	22.12	166.684	-12.418	123.6	7.8
1958	1	15	19	14	31.32	-72.242	-16.625	64	7
1958	1	19	14	7	28.47	-79.489	1.011	27.5	7.6
1958	3	11	0	26	2.01	124.327	24.945	35	7.2
1958	4	7	15	30	44.96	-156.424	65.841	15	7.1
1958	7	10	6	15	58.53	-136.712	58.23	10	7.8
1958	7	26	17	37	14.97	-69.388	-13.428	612.4	7.5
1958	11	6	22	58	9.83	148.485	44.479	35	8.4
1958	11	12	20	23	33.54	148.754	44.215	35	7
1959	1	22	5	10	32.54	142.33	37.492	35	7
1959	5	4	7	15	47.93	159.732	53.257	55	7.9
1959	6	14	0	12	6.8	-68.862	-20.407	109.2	7.1
1959	8	15	8	57	6.62	121.105	22.078	25	7.2
1959	8	17	21	4	48.61	156.328	-7.776	25	7
1959	8	18	6	37	20.43	-110.891	44.63	10	7.2
1959	9	14	14	9	46.96	-177.209	-28.84	35	7.3
1959	12	14	23	22	3.79	-26.266	-59.935	25	7
1960	1	15	9	30	21.63	-74.867	-15.008	65	7.1
1960	3	20	17	7	31.66	143.228	39.869	15	8
1960	3	23	0	23	28.29	143.316	39.635	15	7
1960	5	21	10	2	57.56	-73.353	-37.824	25	8.1
1960	5	22	10	30	44.35	-73.017	-37.775	25	7.1
1960	5	22	18	56	2.68	-73.039	-38.061	25	8.6
1960	5	22	19	11	20.7	-73.407	-38.143	25	9.6
1960	6	6	5	55	48.95	-72.889	-45.785	15	7.8
1960	6	20	2	1	14.75	-72.917	-38.154	25	7
1960	11	1	8	45	59.35	-75.031	-38.467	20	7.4
1960	11	20	22	1	57.16	-80.918	-6.775	15	7.6
1960	11	24	6	52	47.4	-176.248	-24.678	30	7.2
1960	12	2	9	10	48.72	-70.297	-24.732	35	7.3
1961	1	16	7	20	13.56	141.758	36.121	30	7.2
1961	1	16	12	12	30.61	141.815	36.226	30	7
1961	2	26	18	10	52.29	131.475	31.739	35	7.5
1961	3	7	10	10	40.14	-175.568	-28.866	30	7
1961	4	13	16	34	44.59	77.712	39.762	35	7
1961	7	18	14	3	41.37	131.683	29.692	30.6	7
1961	7	23	21	51	9.75	168.29	-18.307	25	7.3
1961	8	11	15	51	36.71	145.101	43.056	43.9	7.1
1961	8	19	5	9	51.01	-70.775	-10.75	612.2	7.6
1961	8	31	1	48	39.29	-70.925	-10.688	597.5	7.2
1961	9	1	0	9	39.06	-26.801	-59.274	129.2	7.3
1961	9	8	11	26	32	-27.345	-56.332	100.9	7.1
1962	2	14	6	36	5.35	-72.885	-37.845	30	7.1
1962	3	17	20	47	34.21	-43.255	10.767	10	7.3
1962	4	12	0	52	44.4	142.789	38.022	28	7.3
1962	4	23	5	58	13.72	143.734	42.506	60	7.1
1962	5	11	14	11	54.55	-99.741	16.96	25	7
1962	5	15	5	23	49.09	128.218	-7.351	30.2	7.1
1962	5	21	21	15	37.77	-177.459	-20.088	390	7.5
1962	7	26	8	14	46.99	-82.729	7.512	25	7.2
1962	9	1	19	20	41.48	49.843	35.656	15	7
1962	12	8	21	27	21.37	-63.21	-25.802	588.7	7.2
1963	2	13	8	50	4.25	122.094	24.411	30	7.2
1963	2	26	20	14	10.84	146.308	-7.523	186.6	7.5
1963	3	16	8	44	50.91	154.783	46.636	15	7.2
1963	3	26	9	48	17.16	-177.675	-29.992	10	7.3
1963	4	16	1	29	23.5	128.07	-0.975	30	7.1
1963	4	16	1	55	13.43	128.043	-1.05	30	7.1
1963	8	15	17	25	9.63	-69.414	-13.866	550	7.7
1963	8	25	12	18	14.31	-178.684	-17.628	570	7
1963	9	15	0	46	55.11	165.642	-10.522	35	7.4
1963	9	17	19	20	14.14	165.36	-10.466	45	7.2
1963	10	12	11	27	0.51	149.225	44.647	37.5	7
1963	10	13	5	17	59.05	149.483	44.872	35	8.5
1963	10	20	0	53	12.21	150.547	44.726	28.2	7.8
1963	11	4	1	17	13.9	129.605	-6.957	110	8.1
1963	11	9	21	15	32.28	-71.483	-9.127	590.7	7.6
1963	12	15	19	34	47.64	108.045	-4.813	661.5	7
1963	12	18	0	30	5.47	-176.844	-24.749	55	7.6
1964	3	28	3	36	16	-147.339	60.908	25	9.3
1964	4	2	1	11	47.43	95.351	5.565	35	7
1964	5	7	7	58	15.28	138.969	40.328	20	7
1964	5	26	10	59	16.95	-27.655	-56.323	125	7.8
1964	6	16	4	1	43.57	139.29	38.399	15	7.6
1964	7	6	7	22	13.19	-100.605	18.136	93.3	7.3
1964	7	9	16	39	51.6	167.666	-15.534	130	7.2
1964	8	13	0	31	15.44	154.249	-5.557	388.3	7
1964	9	12	22	7	3.13	164.285	-48.969	20	7.6
1965	1	24	0	11	17.26	125.952	-2.608	20	8.2
1965	2	4	5	1	22.74	178.715	51.251	30.3	8.7
1965	2	4	8	40	44.07	179.605	51.443	30	7.3
1965	2	23	22	11	47.91	-70.679	-25.633	35	7
1965	3	14	15	53	7.93	70.724	36.405	207.8	7.4
1965	3	28	16	33	16.16	-71.233	-32.522	70	7.4
1965	3	30	2	27	6.65	177.959	50.282	20	7.6
1965	5	20	0	40	26.46	167.495	-14.805	120	7.7
1965	6	11	3	33	46.37	148.924	44.525	40.7	7
1965	7	2	20	58	40.26	-167.739	52.99	45	7.8
1965	8	2	13	19	57.02	157.922	-56.046	10	7.3
1965	8	11	3	40	58.57	166.98	-15.449	25	7.2
1965	8	11	22	31	51.45	167.092	-15.861	30	7.6
1965	8	13	12	40	10.79	166.96	-15.871	25	7.4
1965	8	13	12	40	32.15	167.607	-16.198	35	7.2
1965	8	23	19	46	4.3	-95.867	16.081	25	7.4
1965	9	4	14	32	51.77	-152.525	58.09	27.8	7
1966	3	12	16	31	20.98	122.583	24.122	30	7.5
1966	6	15	0	59	50.06	161.006	-10.318	45	7.1
1966	6	22	20	29	7.41	124.583	-7.24	531.8	7
1966	10	17	21	42	0.48	-78.228	-10.665	40	8.1
1966	10	19	8	1	34.99	-15.611	-1.571	15	7
1966	12	28	8	18	7.52	-70.55	-25.494	25	7.7
1966	12	31	18	23	9.43	166.552	-12.091	55	7.8
1966	12	31	22	15	19.18	166.491	-12.326	35	7.1
1967	1	5	0	14	41.81	103.036	48.168	13.2	7
1967	1	19	12	40	13.62	-178.747	-14.826	10	7
1967	2	9	15	24	49.08	-74.798	2.849	55	7
1967	2	13	23	14	24.73	-34.14	52.812	10	7
1967	2	15	16	11	12.2	-71.274	-9.163	600.4	7
1967	7	22	16	57	0.7	30.8	40.751	30	7.4
1967	9	3	21	7	29.51	-79.674	-10.656	15	7
1967	9	20	9	39	16.3	164.009	-49.736	20	7
1967	10	9	17	21	49.27	-179.186	-21.182	636.8	7.2
1967	10	15	8	0	52.6	-85.872	11.925	160.4	7.1
1967	12	21	2	25	26.22	-69.939	-21.865	45	7.3
1967	12	25	1	23	32.81	153.742	-5.208	35	7.2
1968	1	29	10	19	7.62	146.741	43.566	36.9	7.4
1968	2	12	5	44	45.54	153.368	-5.42	30	7.3
1968	2	19	22	45	45.68	24.957	39.368	15	7.2
1968	2	26	10	50	19.71	121.368	22.733	25	7.1
1968	4	1	0	42	7.09	132.269	32.449	34.2	7.5
1968	5	16	0	49	2.07	143.435	40.86	29.9	8.2
1968	5	16	10	39	2.71	142.864	41.43	25	7.9
1968	5	20	7	13	9.06	-178.11	-30.799	55	7
1968	5	20	21	9	46.32	150.219	44.822	28.3	7
1968	5	23	17	24	18.95	172.02	-41.659	20	7.2
1968	5	28	13	27	19.18	139.353	-2.85	45	7.5
1968	6	12	13	41	53.25	143.07	39.503	32.1	7
1968	7	25	7	23	7.54	-178.217	-30.725	45	7.3
1968	8	1	20	19	22.82	122.067	16.316	25	7.6
1968	8	2	14	6	43.71	-97.739	16.519	25	7.3
1968	8	10	2	7	6.39	126.234	1.514	23	7.6
1968	8	14	22	14	23.29	119.802	0.157	20	7.2
1968	8	18	18	38	32.4	159.914	-10.188	543.1	7.3
1968	8	31	10	47	43.24	59.083	34.158	10	7.1
1968	9	26	18	2	54.23	-177.914	-30.62	50	7.1
1968	10	7	19	20	20.89	140.635	26.358	500	7.3
1968	10	23	21	4	44.66	143.286	-3.33	15	7
1969	1	5	13	26	43.36	158.888	-7.97	60	7
1969	1	19	7	2	9.93	143.238	44.985	244.7	7
1969	1	19	18	50	53.82	167.345	-14.849	112.9	7.1
1969	1	30	10	29	41.93	127.306	4.569	60	7.6
1969	2	10	22	58	6.46	178.82	-22.797	660	7.2
1969	2	11	22	16	13.05	126.581	-6.784	430.5	7.2
1969	2	23	0	36	58.92	118.904	-3.201	15	7
1969	2	28	2	40	32.35	-10.613	36.033	10	7.8
1969	4	21	7	19	28.92	131.938	32.15	38.6	7
1969	8	11	21	27	35.93	147.859	43.424	30	8.2
1969	8	14	14	19	4.62	147.647	43.313	27.5	7.1
1969	11	21	2	5	38.12	94.489	2.005	25	7.6
1969	11	22	23	9	40.4	163.554	57.65	35	7.4
1969	12	25	21	32	31.76	-59.694	15.648	20	7.2
1970	1	4	17	0	41.09	102.543	24.185	11.3	7.1
1970	1	10	12	7	7.25	126.682	6.785	40	7.2
1970	2	28	10	52	33.58	-174.915	52.487	164.1	7.1
1970	4	7	5	34	6.64	121.63	15.791	25	7.4
1970	4	29	14	1	35.98	-92.653	14.52	35	7.3
1970	5	27	12	5	7.57	140.23	27.236	390	7.1
1970	5	31	20	23	29.78	-78.737	-9.183	45	7.9
1970	6	11	16	46	34.83	158.902	-59.232	15	7.3
1970	6	14	0	0	11.12	-74.07	-52.028	15	7
1970	6	15	11	14	51.01	-64.499	-54.476	10	7.2
1970	6	24	13	9	13.29	-131.055	51.692	18.3	7.4
1970	7	25	22	41	14.28	131.782	32.053	45	7
1970	7	29	10	16	22.55	95.34	25.977	76.1	7
1970	7	31	17	8	5.56	-72.532	-1.597	644.8	8
1970	8	30	17	46	10.14	151.613	52.301	647.6	7.3
1970	12	2	15	54	22.7	163.377	-11.154	30	7
1970	12	10	4	34	41.86	-80.542	-4.026	25	7.2
1971	1	3	17	35	41.89	-2.668	-55.918	15	7.1
1971	1	10	7	17	5.78	139.722	-3.184	30	7.7
1971	2	4	15	33	29.68	98.711	0.653	30	7
1971	2	7	2	29	30.07	-176.974	51.409	28.9	7
1971	2	8	21	4	20.61	-61.377	-63.398	12.5	7
1971	5	2	6	8	27.37	-177.318	51.396	24.2	7
1971	5	18	22	44	43.47	145.965	63.952	10	7
1971	7	9	3	3	20.68	-71.076	-32.601	60.3	7.8
1971	7	14	6	11	30.57	153.85	-5.524	40	8
1971	7	19	0	14	46.84	153.868	-5.754	35	7.1
1971	7	26	1	23	22.79	153.172	-4.817	40	8.1
1971	7	27	2	2	49.9	-77.322	-2.839	120	7.4
1971	8	2	7	24	58.82	143.416	41.415	54.8	7.1
1971	9	5	18	35	30.08	141.199	46.505	18.1	7.3
1971	11	21	5	57	12.85	166.557	-11.857	113.1	7.1
1971	11	24	19	35	33.55	159.199	52.803	125	7.3
1971	12	15	8	29	57.02	163.269	55.959	27.5	7.6
1972	1	23	21	17	54.54	166.407	-13.248	35	7.1
1972	1	25	2	6	24.63	122.269	22.632	25	7.3
1972	1	25	3	41	24.78	121.974	23.107	25	7.1
1972	2	14	23	29	53.17	166.339	-11.481	101.8	7.4
1972	2	29	9	23	1.95	140.929	33.453	59.8	7.2
1972	3	30	5	34	53	179.665	-25.758	495.8	7.3
1972	4	24	9	57	21.79	121.539	23.564	22.2	7
1972	4	25	19	30	7.92	120.275	13.402	25	7.5
1972	4	28	23	32	11.45	154.191	-5.154	409.9	7.2
1972	5	22	20	45	57.76	-175.066	-17.76	222.1	7.1
1972	6	11	16	41	4.65	124.221	3.752	330.8	7.7
1972	7	30	21	45	17.52	-135.853	56.724	25	7.6
1972	8	17	23	44	9.36	152.932	-6.05	20	7.5
1972	11	2	19	55	22.11	168.949	-20.122	20	7
1972	12	2	0	19	52.56	126.64	6.405	60	8
1972	12	4	10	16	12.68	140.827	33.362	55	7.4
1973	1	30	21	1	14.51	-102.886	18.489	35.3	7.6
1973	2	6	10	37	10.73	100.544	31.277	10	7.4
1973	2	28	6	37	51.64	156.66	50.482	22.5	7.5
1973	3	17	8	30	54.78	122.83	13.416	35	7.4
1973	6	17	3	55	4.06	145.808	43.188	44.3	7.8
1973	6	24	2	43	25.9	146.348	43.309	34.9	7.3
1973	8	1	1	31	31.66	167.313	-14.266	201.2	7
1973	8	28	15	1	58.69	-18.115	-0.273	15	7
1973	9	29	0	44	4.45	131.191	41.893	610	7.7
1973	12	28	13	41	47.18	166.73	-14.407	12.5	7.5
1974	1	31	23	30	6.9	155.94	-7.459	30	7.3
1974	2	1	3	12	35.75	155.653	-7.285	30	7.4
1974	3	23	14	28	35.01	179.876	-23.991	521.1	7
1974	7	2	23	26	28.55	-175.893	-29.286	35	7.3
1974	7	13	1	18	23.92	-77.582	7.696	10	7.1
1974	7	30	5	12	42.35	70.782	36.319	211.6	7
1974	8	11	1	13	57.21	73.823	39.355	10	7.1
1974	10	3	14	21	31.1	-77.536	-12.322	10	8.1
1974	10	16	5	45	9.62	-31.987	52.547	15	7
1974	10	23	6	14	56.32	154.138	-8.564	35.7	7.2
1974	11	9	12	59	52.65	-77.556	-12.49	12.5	7.8
1974	11	29	22	5	23.5	138.444	30.703	423.9	7.1
1975	2	2	8	43	42	173.525	53.053	12.5	7.1
1975	5	10	14	27	44.53	-72.912	-38.152	30	7.3
1975	5	26	9	11	51.07	-17.576	35.962	15	7.8
1975	6	10	13	47	20.05	147.642	43.118	32	7.5
1975	6	13	18	8	15.62	147.786	43.403	35	7.4
1975	6	29	10	37	41.77	130.084	38.749	555.1	7.1
1975	7	8	12	4	38.39	94.628	21.383	100	7
1975	7	10	18	29	16.95	126.597	6.389	75.2	7.3
1975	7	20	14	37	41.55	155.153	-6.62	45	7.6
1975	7	20	19	54	31.18	155.295	-7.231	45	7.3
1975	10	6	22	24	15.82	166.649	-12.505	35	7.1
1975	10	11	14	35	17.33	-175.234	-24.911	15	7.6
1975	10	31	8	28	1.88	126.141	12.574	23	7.5
1975	11	29	14	47	43.08	-155.149	19.438	10	7.7
1975	12	26	15	56	38.26	-172.474	-16.25	15	7.7
1976	1	1	1	29	39.08	-177.344	-28.918	42.5	7.3
1976	1	14	15	56	36.08	-177.456	-29.486	45	7.8
1976	1	14	16	47	38.09	-177.354	-28.914	45	7.9
1976	1	21	10	5	25.98	149.197	44.597	41.3	7.2
1976	2	4	9	1	46.95	-89.138	15.324	10	7.5
1976	3	24	4	46	9.12	-177.763	-29.86	55	7
1976	5	5	4	52	53.7	-177.739	-29.838	40	7
1976	6	3	16	44	40.23	153.65	-5.024	80.7	7.1
1976	6	20	20	53	14.81	96.32	3.439	25	7
1976	6	25	19	18	57.39	140.16	-4.537	15	7.2
1976	7	11	20	41	51.76	-78.112	7.371	17.5	7.3
1976	7	27	19	42	56.74	118.098	39.62	15.3	7.6
1976	7	28	10	45	36.58	118.451	39.716	18.1	7
1976	8	16	16	11	8.07	124.047	6.175	20	8
1976	8	17	4	19	29.66	123.048	7.174	20.8	7.1
1976	11	24	12	22	17.56	44.03	39.058	10	7
1976	11	30	0	41	0.36	-68.844	-20.489	90	7.5
1977	3	4	19	21	57.16	26.665	45.916	91.4	7.5
1977	3	18	21	43	54.24	122.246	16.741	30	7.2
1977	4	2	7	15	21.83	-171.927	-16.829	15.1	7.3
1977	4	20	23	42	54.39	160.359	-9.932	30	7.2
1977	4	20	23	49	16.07	160.882	-9.854	30	7.1
1977	4	21	4	24	11.08	160.723	-9.961	30	7.3
1977	6	22	12	8	33.74	-175.708	-22.888	55	8
1977	7	29	11	15	43.8	155.597	-8.082	10	7.1
1977	8	19	6	8	55.51	118.378	-11.164	25	8.3
1977	8	26	19	50	1.66	-20.579	-59.614	15	7.2
1977	8	27	7	12	24.87	125.349	-8.216	30	7
1977	10	10	11	53	53.63	-175.402	-25.994	13.8	7.3
1977	10	17	17	26	40.03	173.292	-27.956	20	7
1977	11	23	9	26	26.41	-67.839	-31.119	15	7.5
1978	2	9	21	35	12.27	-177.375	-30.544	10	7
1978	3	7	2	48	47.86	137.585	31.933	438.2	7.1
1978	3	23	0	31	3.39	148.982	44.207	35	7
1978	3	23	3	15	23.05	148.723	44.688	35	7.6
1978	3	24	19	47	50.08	148.759	44.208	13.3	7.5
1978	6	12	8	14	28.45	142.027	38.195	45	7.6
1978	6	14	12	32	35.73	122.526	8.329	25	7
1978	6	17	15	11	31.43	-172.231	-17.16	10	7
1978	7	23	14	42	39.76	121.414	22.232	25	7.2
1978	8	23	0	38	31.84	-85.356	10.124	35	7
1978	9	16	15	35	55.42	57.478	33.205	10	7.4
1978	11	4	22	29	25.33	162.143	-11.424	30	7
1978	11	5	22	2	8.9	162.225	-11.137	30	7
1978	11	29	19	52	50.2	-96.547	16.11	20	7.8
1978	12	6	14	2	10.87	146.735	44.588	160	7.8
1978	12	23	11	23	14.01	122.09	23.257	35	7
1979	2	16	10	8	54.83	-72.484	-16.568	56.7	7.1
1979	2	28	21	27	7.76	-141.721	60.545	15	7.5
1979	3	14	11	7	16.57	-101.249	17.787	30	7.4
1979	4	10	1	42	23.84	126.918	3.083	37.1	7
1979	5	1	13	3	40.39	169.716	-21.361	80	7.4
1979	7	24	19	31	18.57	107.616	-11.068	13.7	7
1979	9	12	5	17	56.73	135.984	-1.667	20	7.5
1979	10	12	10	25	23.21	165.901	-46.625	25	7.3
1979	10	17	5	43	3.82	145.347	18.483	580	7
1979	10	23	9	51	7.05	161.256	-10.624	10.3	7
1979	11	23	23	40	31.13	-76.16	4.731	110	7.2
1979	11	27	17	10	35.59	59.847	33.974	10	7.1
1979	12	12	7	59	5.58	-79.276	1.555	23.6	8.1
1980	2	23	5	51	4.02	146.652	43.577	36.3	7.1
1980	3	8	22	12	9.56	171.459	-22.595	15	7.2
1980	4	13	18	4	41.06	-177.301	-23.616	149	7.6
1980	7	8	23	19	24.18	166.399	-12.528	45	7.5
1980	7	16	19	56	48.56	143.526	-4.446	85.3	7.3
1980	7	17	19	42	25.2	166.039	-12.532	30	7.7
1980	10	10	12	25	25.96	1.374	36.199	10	7.1
1980	10	24	14	53	36.16	-98.218	18.076	65.7	7.2
1980	10	25	7	0	9.36	169.957	-22.161	20	7.1
1980	10	25	11	0	8.8	169.724	-21.886	30	7.5
1980	11	8	10	27	34.63	-124.44	41.133	10	7.3
1981	1	18	18	17	25.63	142.84	38.706	30	7
1981	1	30	8	52	45.84	176.081	51.842	31.1	7
1981	5	25	5	25	15.33	164.552	-48.574	25	7.6
1981	7	6	3	8	25.91	171.578	-22.227	30	7.6
1981	7	15	7	59	12.37	167.479	-17.402	30	7.1
1981	7	28	17	22	26.22	57.944	29.976	15	7.2
1981	9	1	9	29	32.05	-173.199	-15.065	16.2	7.5
1981	10	16	3	25	44.23	-72.993	-33.137	35	7.1
1981	10	25	3	22	17.28	-102.026	18.099	25	7.2
1981	11	7	3	29	51.79	-71.324	-32.162	60	7
1981	12	26	17	5	31	-177.746	-29.917	15	7.1
1982	1	3	14	9	55.31	-21.889	-0.981	20.1	7.1
1982	1	11	6	10	6.95	124.375	13.864	31.8	7.1
1982	5	7	5	38	38.54	-21.038	-60.871	15	7
1982	6	19	6	21	58.54	-89.387	13.332	73	7.3
1982	6	22	4	18	41.61	125.999	-7.184	440	7.4
1982	6	30	1	57	35.07	150.95	44.797	21.7	7.1
1982	7	7	10	43	5.55	160.605	-51.278	10	7.2
1982	7	23	14	23	55.57	141.761	36.258	29.8	7
1982	12	19	17	43	57.91	-175.83	-24.262	29.7	7.5
1983	1	26	16	2	21.03	-179.19	-30.472	225	7
1983	3	18	9	5	49.54	153.606	-4.814	70	7.7
1983	4	3	2	50	2.79	-83.098	8.677	30	7.5
1983	4	4	2	51	36.79	94.732	5.767	85.7	7
1983	4	12	12	7	57.6	-77.931	-4.868	125.9	7
1983	5	26	3	0	0.64	139.184	40.425	15.1	7.7
1983	7	11	12	56	30.65	-53.149	-60.767	15	7
1983	8	17	10	55	58.72	161.262	55.726	92	7
1983	10	4	18	52	18.71	-70.654	-26.558	40	7.6
1983	10	22	4	21	38	-25.963	-60.827	15	7.1
1983	11	24	5	30	36.58	128.157	-7.507	180	7.4
1983	11	30	17	46	4.26	72.075	-6.84	20	7.7
1983	12	2	3	9	4.75	-91.957	14.067	35	7
1983	12	30	23	52	41.06	70.682	36.396	212.8	7.4
1984	1	1	9	3	41.78	136.756	33.731	386.2	7.1
1984	2	7	21	33	23.99	160.387	-9.99	17	7.5
1984	3	5	3	33	52.85	123.784	8.224	650	7.3
1984	3	6	2	17	21.88	138.885	29.456	440	7.4
1984	3	19	20	28	39.82	63.352	40.445	12.8	7
1984	3	24	9	44	3.87	148.203	44.21	36.9	7.1
1984	5	30	7	49	45.94	151.645	-4.92	171.4	7.1
1984	8	6	12	1	53.76	122.437	0.014	243.1	7.4
1984	10	15	10	21	7.9	-173.599	-15.738	120	7.1
1984	11	1	4	48	52.65	-38.81	8.108	11.6	7
1984	11	15	2	46	21.87	170.982	-22.073	112.8	7
1984	11	17	6	49	30.27	97.9	0.096	25	7.1
1984	11	20	8	15	15.72	125.226	5.158	180	7.5
1985	3	3	22	47	8.77	-71.858	-33.257	35	8
1985	3	4	0	32	22.96	-71.707	-33.18	35	7.4
1985	4	9	1	57	1.39	-71.551	-34.084	45	7.1
1985	5	10	15	35	52.92	151.083	-5.568	27.5	7.2
1985	7	3	4	36	55.65	152.814	-4.429	45.5	7.2
1985	7	29	7	54	46.11	70.911	36.12	99.2	7.4
1985	8	23	12	42	1.85	75.333	39.367	30	7
1985	9	19	13	17	50.74	-102.386	18.345	20	8
1985	9	21	1	37	16.27	-101.621	17.821	30	7.5
1985	11	17	9	40	27.47	134.821	-1.782	25	7.1
1985	11	28	3	49	54.56	166.251	-13.938	20	7
1985	12	21	1	13	22.32	166.612	-13.887	25	7.1
1986	1	15	20	17	32.99	170.38	-21.48	150	7.1
1986	5	7	22	47	12.68	-174.802	51.51	30	8
1986	5	26	19	6	17.01	178.856	-20.172	540.9	7.1
1986	6	16	10	48	28.24	-178.971	-21.908	558.5	7
1986	6	24	3	11	34.66	143.982	-4.416	122.9	7.2
1986	8	14	19	39	14.87	126.515	1.882	32.3	7.5
1986	8	30	21	28	36.96	26.377	45.584	135.9	7.2
1986	10	20	6	46	12.96	-176.378	-28.136	40	7.7
1986	10	30	1	28	55.9	-176.548	-21.674	188.6	7.2
1986	11	14	21	20	8.06	121.802	24.043	35	7.4
1987	1	30	22	29	42.29	-27.318	-60.251	30	7
1987	2	8	18	33	59.61	147.727	-5.984	43.3	7.3
1987	3	5	9	17	5.41	-70.116	-24.343	45.6	7.5
1987	3	6	4	10	43.16	-77.815	-0.002	10	7.1
1987	6	17	1	32	54.88	130.798	-5.485	70	7.1
1987	8	8	15	49	0.29	-70.071	-19.148	90	7.2
1987	9	3	6	40	13.41	158.743	-58.963	15	7.4
1987	10	6	4	19	7.6	-172.123	-18.043	20	7.2
1987	10	12	13	57	6.99	154.392	-7.247	25.4	7
1987	10	16	20	48	2.38	149.145	-6.22	45	7.3
1987	11	17	8	46	52.76	-143.046	58.731	15	7.2
1987	11	30	19	23	18.12	-142.613	58.828	15	7.9
1988	1	19	7	30	33.16	-70.523	-24.832	30	7
1988	2	5	14	1	3.98	-70.485	-24.722	35.9	7.2
1988	2	24	3	52	5.59	124.606	13.488	28.1	7.2
1988	3	6	22	35	38.5	-142.767	57.285	15	7.7
1988	4	12	23	19	57.08	-72.128	-17.341	31	7.1
1988	7	23	15	17	10.72	152.812	-6.524	25	7
1988	8	6	0	36	27.46	95.16	25.049	100.1	7.2
1988	8	10	4	38	29.57	160.847	-10.241	34.8	7.5
1988	10	8	4	46	25.52	-172.337	-18.927	35	7.1
1988	11	6	13	3	22.08	99.732	22.887	18	7
1989	2	10	11	15	24.12	126.564	2.424	30	7.1
1989	5	5	18	28	40.34	-71.356	-8.344	600	7.1
1989	5	23	10	54	48.04	160.551	-52.424	10	8
1989	9	4	13	15	1.95	-156.943	55.607	20	7.1
1989	11	1	18	25	37.03	142.852	39.821	29.6	7.4
1989	12	15	18	43	49.26	126.606	8.387	27.5	7.5
1990	3	3	12	16	29.01	175.087	-21.95	25	7.6
1990	3	5	16	38	14.82	168.09	-18.407	25.7	7
1990	3	25	13	16	8.43	-84.756	9.786	25	7.1
1990	3	25	13	22	57.16	-84.753	9.907	20	7.3
1990	4	5	21	12	38.15	147.615	15.246	10	7.4
1990	4	18	13	39	23.17	122.853	1.239	36.6	7.6
1990	5	12	4	50	9.86	141.757	49.021	610.8	7.2
1990	5	20	2	22	3.69	32.181	5.149	15	7.1
1990	5	24	20	0	9.91	31.892	5.307	15	7.1
1990	5	24	20	9	24.11	120.353	-7.272	588.9	7.1
1990	6	14	7	40	56.53	122.04	11.586	13.5	7.1
1990	6	20	21	0	14.41	49.282	37.074	15	7.4
1990	7	16	7	26	36.78	121.154	15.664	24.4	7.7
1990	7	27	12	38	1.42	167.479	-15.23	130	7.2
1990	8	12	21	25	25.89	169.256	-19.468	165	7
1990	11	6	20	14	32	169.843	53.517	26.8	7.1
1990	12	30	19	14	21.39	150.978	-5.15	183	7.4
1991	4	22	21	56	54.13	-83.099	9.638	11	7.6
1991	4	29	9	12	50.02	43.687	42.388	17	7
1991	6	20	5	18	54.26	122.768	1.199	30	7.5
1991	6	23	21	22	30.63	-63.383	-26.786	565	7.2
1991	8	17	22	17	15.39	-125.713	41.689	10	7
1991	10	14	15	58	16.31	158.411	-9.089	30.6	7.2
1991	11	19	22	28	53.03	-77.337	4.526	20	7.2
1991	12	22	8	43	14.96	151.076	45.545	25.3	7.6
1991	12	27	4	6	0.6	-24.981	-55.913	20	7.1
1992	4	25	18	6	6.66	-124.101	40.387	15	7.2
1992	5	15	7	5	7.74	147.597	-6.128	62.7	7.2
1992	5	17	9	49	19.48	126.644	7.369	25	7.1
1992	5	17	10	15	32.48	126.725	7.202	30	7.2
1992	5	27	5	13	40.84	165.269	-10.982	18.8	7
1992	6	28	11	57	38.46	-116.557	34.188	10	7.3
1992	7	11	10	44	21.83	-178.447	-22.445	380	7.2
1992	8	19	2	4	38.56	73.571	42.049	21.8	7.2
1992	9	2	0	16	3.34	-87.609	11.5	30	7.6
1992	10	11	19	24	28.4	168.984	-19.186	135.5	7.4
1992	10	18	15	12	0.83	-76.801	7.069	10	7.1
1992	12	12	5	29	28.01	121.858	-8.53	28	7.7
1992	12	20	20	52	48.65	130.389	-6.585	78.6	7.2
1993	1	15	11	6	7.89	144.255	42.908	100.7	7.6
1993	3	6	3	5	53.26	164.183	-10.9	25	7.1
1993	5	11	18	26	53.33	126.642	7.34	62.1	7
1993	5	24	23	51	21.43	-66.539	-23.332	220	7
1993	5	24	23	51	27.49	-66.531	-22.879	220	7.2
1993	6	8	13	3	37.01	157.751	51.2	60	7.5
1993	7	12	13	17	14.7	139.229	42.824	20	7.7
1993	8	8	8	34	26.93	144.752	12.994	59	7.8
1993	8	9	12	42	50.22	70.793	36.385	220	7
1993	8	10	0	51	56.12	166.982	-45.127	30	7
1993	9	10	19	12	55.52	-92.757	14.587	30	7.2
1993	11	13	1	18	5.69	158.461	52.052	35	7
1993	12	29	7	48	13.55	169.924	-20.254	17.1	7
1994	1	21	2	24	32.02	127.718	1.052	19.2	7
1994	2	12	17	58	27.19	169.289	-20.593	37.6	7
1994	3	9	23	28	8.27	-178.461	-17.884	559.2	7.6
1994	3	14	4	30	10.49	-24.019	-1.173	10	7
1994	6	2	18	17	37.35	112.872	-10.51	18	7.8
1994	6	9	0	33	17.79	-67.587	-13.933	631.7	8.2
1994	7	13	2	35	58.92	167.417	-16.704	32.5	7.2
1994	7	21	18	36	32.97	132.957	42.327	473.4	7.3
1994	9	1	15	15	54.64	-125.72	40.308	8.4	7
1994	10	4	13	23	0.69	147.167	43.851	30	8.3
1994	10	9	7	55	41.88	147.82	43.911	35	7.3
1994	11	14	19	15	32.12	120.985	13.49	28.1	7.1
1994	12	28	12	19	25.4	143.397	40.477	24.8	7.7
1995	1	6	22	37	36.13	142.174	40.313	30	7
1995	2	5	22	51	7.88	178.897	-37.752	31.9	7.1
1995	4	7	22	7	0.1	-173.481	-15.296	35	7.3
1995	4	21	0	34	49.28	125.603	12.085	24.1	7.2
1995	5	5	3	53	49.31	125.213	12.563	24	7
1995	5	16	20	12	46.75	169.93	-23.043	23.6	7.7
1995	5	27	13	3	55.69	142.87	52.605	12.9	7
1995	7	3	19	50	52.47	-177.612	-29.356	40	7.1
1995	7	30	5	11	25.64	-70.323	-23.349	46	8
1995	8	16	10	27	29.77	154.181	-5.786	25	7.7
1995	8	16	23	10	28.37	154.373	-5.812	50	7.2
1995	8	23	7	6	3.96	145.159	18.854	595	7
1995	9	14	14	4	32.98	-98.706	16.661	22.5	7.4
1995	10	3	1	51	26.23	-77.903	-2.852	30	7
1995	10	9	15	35	56.09	-104.177	19.081	40	8
1995	10	18	10	37	28.26	130.208	28.059	26.4	7.1
1995	10	21	2	38	58.75	-93.479	16.769	165.5	7.2
1995	11	22	4	15	15.05	34.7	28.765	17.7	7.2
1995	12	3	18	1	9.99	149.266	44.655	28.3	7.9
1995	12	25	4	43	26.6	129.281	-6.789	147.9	7.1
1996	1	1	8	5	13.85	119.963	0.741	33.5	7.9
1996	2	7	21	36	47.4	149.906	45.22	36.5	7.1
1996	2	17	5	59	30.57	136.941	-0.946	20	8.2
1996	2	21	12	51	6.07	-79.711	-9.738	25	7.5
1996	2	25	3	8	16.55	-98.178	15.793	20	7.1
1996	4	16	0	30	55.29	-176.912	-24.227	107.8	7.2
1996	4	29	14	40	41.58	155.021	-6.525	35	7.2
1996	6	10	4	3	37.26	-177.636	51.465	35	7.9
1996	6	10	15	24	58.88	-176.931	51.368	27.1	7.2
1996	6	11	18	22	57.82	125.22	12.712	31.7	7.1
1996	6	17	11	22	20.42	122.616	-7.161	592	7.9
1996	7	22	14	19	36.86	120.458	1.027	28.4	7
1996	8	5	22	38	23.47	-178.186	-20.73	555.2	7.4
1996	11	12	16	59	45.07	-75.57	-14.973	25	7.7
1997	1	11	20	28	28.34	-102.867	18.117	40	7.1
1997	1	23	2	15	23.92	-65.711	-22.034	275	7.1
1997	2	27	21	8	4.37	68.202	29.885	29.7	7.1
1997	4	21	12	2	28.56	166.769	-12.525	35	7.7
1997	5	10	7	57	32.07	59.771	33.815	10	7.2
1997	5	25	23	22	35.02	179.904	-32.185	337.5	7.1
1997	9	20	16	11	33.45	-177.367	-28.668	30	7
1997	10	14	9	53	18.93	-176.588	-22.065	162.7	7.7
1997	10	15	1	3	34.65	-71.232	-31.008	57.9	7.1
1997	10	28	6	15	19.97	-76.577	-4.391	120	7.2
1997	11	8	10	2	53.37	87.396	35.109	20	7.5
1997	11	15	18	59	26.07	167.406	-15.001	126.2	7
1997	11	25	12	14	35.78	122.498	1.229	25	7
1997	12	5	11	26	55.44	162.114	54.78	25	7.8
1997	12	22	2	5	53.2	147.951	-5.541	192.7	7.1
1998	1	4	6	12	0.2	170.922	-22.293	96.1	7.5
1998	1	30	12	16	10.34	-70.028	-23.774	41	7
1998	3	25	3	12	29.21	149.721	-63	20	8.1
1998	3	29	19	48	17.18	-178.891	-17.575	537.5	7.1
1998	4	1	17	56	23.19	99.355	-0.487	40.9	7
1998	5	3	23	30	22.55	125.473	22.491	20	7.5
1998	7	16	11	56	36.33	166.278	-11.028	100	7
1998	7	17	8	49	18.87	142.438	-3.114	30	7
1998	8	4	18	59	20.75	-80.237	-0.607	20	7.1
1998	8	20	6	40	57.78	139.385	28.889	435	7.1
1998	11	9	5	38	45.22	128.951	-7	30	7
1998	11	29	14	10	33.12	124.818	-1.924	25	7.7
1999	1	19	3	35	31.76	153.387	-4.525	80	7
1999	2	6	21	48	0.45	166.682	-12.79	80	7.3
1999	3	4	8	52	0.95	121.835	5.281	15	7.1
1999	4	5	11	8	6.58	149.603	-5.775	140	7.4
1999	4	8	13	10	35.46	130.513	43.652	573.1	7.1
1999	5	10	20	33	2.74	150.935	-5.181	130	7.1
1999	5	16	0	51	19.27	152.514	-4.728	45	7
1999	8	17	0	1	40.58	29.979	40.807	15	7.6
1999	9	20	17	47	19.73	120.813	23.834	25	7.6
1999	9	30	16	31	14.43	-96.903	16.01	40	7.4
1999	10	16	9	46	50.34	-116.387	34.539	20	7.1
1999	11	12	16	57	22.26	31.2	40.816	13.7	7.2
1999	11	15	5	42	44.77	88.959	-1.285	10	7
1999	11	19	13	56	48.58	148.829	-6.327	35	7
1999	11	26	13	21	17.3	168.149	-16.413	30	7.4
1999	12	6	23	12	33.21	-154.651	57.393	45.7	7
1999	12	11	18	3	38.88	119.75	15.809	40	7.2
2000	1	8	16	47	21.75	-174.25	-16.862	175	7.2
2000	2	25	1	43	59.79	173.978	-19.59	25	7.1
2000	3	28	11	0	21.33	143.576	22.28	102	7.6
2000	5	4	4	21	18.02	123.551	-1.12	30	7.5
2000	5	12	18	43	20.47	-66.58	-23.802	225	7.2
2000	6	4	16	28	28.76	102.056	-4.605	35	7.9
2000	6	4	16	39	48.06	102.012	-4.635	35	7.6
2000	6	18	14	44	15.4	97.402	-13.926	15	7.9
2000	8	6	7	27	15.27	139.614	28.866	410.1	7.3
2000	11	16	4	54	59.27	152.254	-4.011	30	8
2000	11	16	7	42	19.68	153.139	-5.195	31.6	7.8
2000	11	17	21	1	59.36	151.94	-5.535	37.4	7.8
2000	12	6	17	11	8.3	54.819	39.479	30	7
2001	1	1	6	57	6.43	126.624	6.875	36	7.4
2001	1	9	16	49	29.94	167.253	-14.876	109.8	7
2001	1	10	16	2	43.76	-153.491	56.913	25	7
2001	1	13	17	33	32.16	-88.699	13.06	38	7.7
2001	1	26	3	16	42.81	70.326	23.388	17.4	7.6
2001	2	13	19	28	32.04	102.573	-4.955	33.8	7.3
2001	2	24	7	23	50.05	126.265	1.428	35	7
2001	6	3	2	41	58.81	-178.61	-29.77	178.3	7.1
2001	6	23	20	33	15.49	-73.482	-16.358	32	8.4
2001	7	7	9	38	42.54	-71.757	-17.495	10	7.6
2001	8	21	6	52	7.56	-179.636	-36.851	30	7.1
2001	10	12	15	2	19.48	145.04	12.791	47.1	7
2001	10	19	3	28	43.38	123.951	-4.1	15	7.5
2001	11	14	9	26	12.08	90.549	35.964	10	7.8
2001	12	12	14	2	37.85	124.826	-42.827	15	7.1
2002	1	2	17	22	51.65	167.917	-17.722	25	7.2
2002	3	3	12	8	9.1	70.593	36.369	205	7.3
2002	3	5	21	16	10.25	124.176	5.966	25	7.5
2002	3	31	6	52	52.98	122.112	24.343	35	7.1
2002	4	26	16	6	5.81	144.591	13.149	54	7
2002	6	28	17	19	31.91	130.697	43.778	571.1	7.3
2002	8	19	11	1	2.4	-179.386	-21.758	580	7.6
2002	8	19	11	8	25.16	178.484	-23.973	667.7	7.7
2002	9	8	18	44	25.38	143.014	-3.353	13	7.6
2002	10	10	10	50	24.07	134.283	-1.683	20	7.6
2002	11	2	1	26	12.47	96.114	2.901	28.1	7.2
2002	11	3	22	12	43.15	-147.597	63.512	12.5	7.9
2002	11	17	4	53	55.39	146.254	47.79	470	7.3
2003	1	20	8	43	6.58	160.892	-10.48	25	7.3
2003	1	22	2	6	36.41	-104.147	18.693	23.9	7.5
2003	3	17	16	36	18.11	177.909	51.263	28.7	7
2003	5	26	9	24	34.63	141.482	38.861	70.2	7
2003	6	20	6	19	39.63	-71.746	-7.598	562.2	7
2003	7	15	20	27	52.76	68.352	-2.615	10	7.5
2003	8	4	4	37	24.42	-43.518	-60.555	22	7.6
2003	8	21	12	12	51.83	167.052	-45.099	25	7.2
2003	9	25	19	50	8.43	143.916	41.898	30	8.3
2003	9	25	21	8	1.9	143.58	41.799	32.5	7.4
2003	9	27	11	33	26.83	87.787	49.987	12.3	7.3
2003	10	31	1	6	31.47	142.59	37.805	20	7
2003	11	17	6	43	7.31	178.723	51.103	25	7.8
2003	12	27	16	1	2.43	169.796	-21.942	10	7.3
2004	1	3	16	23	19.55	169.9	-22.398	15	7.1
2004	2	5	21	5	4.1	135.524	-3.643	23	7
2004	2	7	2	42	35.78	134.985	-4.129	15	7.3
2004	7	15	4	27	14.68	-178.823	-17.642	574.8	7.1
2004	7	25	14	35	19.04	104.065	-2.571	580.6	7.3
2004	9	5	10	7	9.35	136.795	33.077	22.6	7.2
2004	9	5	14	57	19.56	137.155	33.23	14	7.4
2004	11	11	21	26	42.72	124.823	-8.167	13	7.5
2004	11	15	9	6	56.45	-77.471	4.686	15	7.2
2004	11	22	20	26	24.8	164.887	-46.597	10	7.1
2004	11	26	2	25	5.51	135.408	-3.657	24	7.1
2004	11	28	18	32	14.23	145.179	43.015	44	7
2004	12	23	14	59	3.71	161.445	-49.769	10	8.1
2004	12	26	0	58	53.72	95.952	3.331	30	9.3
2004	12	26	4	21	27.53	93.024	6.925	20	7.2
2005	2	5	12	23	19.78	123.427	5.342	537.4	7.1
2005	3	2	10	42	8.89	129.776	-6.553	178	7.1
2005	3	28	16	9	37.51	97.154	2.092	30	8.6
2005	6	13	22	44	32.27	-69.104	-19.962	105	7.8
2005	6	15	2	50	54.89	-126.002	41.218	8.8	7.2
2005	7	24	15	42	6.87	92.124	7.938	16	7.2
2005	8	16	2	46	28.58	142.012	38.216	40.8	7.2
2005	9	9	7	26	44.38	153.517	-4.495	95	7.7
2005	9	26	1	55	38.93	-76.388	-5.742	130.6	7.5
2005	10	8	3	50	39.14	73.649	34.451	15	7.6
2005	11	14	21	38	52.66	144.956	38.123	17.1	7
2006	1	2	6	10	50.44	-21.837	-61.021	13	7.4
2006	1	2	22	13	40.72	-178.082	-19.96	588.6	7.2
2006	1	27	16	58	53.64	128.106	-5.54	397	7.6
2006	2	22	22	19	8.04	33.417	-21.323	11	7
2006	4	20	23	25	2.64	167.124	60.905	22.4	7.6
2006	5	3	15	26	35.2	-174.265	-19.969	15	8
2006	5	16	10	39	23.89	-179.011	-31.753	152	7.4
2006	7	17	8	19	27.64	107.323	-9.328	25.3	7.7
2006	8	20	3	41	48.07	-34.419	-60.997	13	7
2006	11	15	11	14	16.72	153.319	46.517	31.1	8.3
2006	12	26	12	26	21.19	120.609	21.823	10	7
2007	1	13	4	23	20.78	154.509	46.083	5.7	8.1
2007	1	21	11	27	44.93	126.285	1.127	22	7.5
2007	3	25	0	40	2.18	169.464	-20.609	34	7.1
2007	4	1	20	39	58.08	157.092	-8.389	15	8.1
2007	4	1	20	47	33.23	155.915	-7.209	20	7.5
2007	8	1	17	8	55.19	167.743	-15.664	149.9	7.2
2007	8	8	17	4	59.03	107.634	-6.038	299.9	7.5
2007	8	15	23	40	57.96	-76.663	-13.39	38.7	8
2007	9	2	1	5	18.56	165.779	-11.606	35	7.2
2007	9	12	11	10	27.7	101.502	-4.407	34	8.5
2007	9	12	23	49	3.63	100.761	-2.572	35	7.9
2007	9	13	3	35	28.44	99.549	-2.172	20.7	7.1
2007	9	28	13	38	57.71	142.773	22.015	260	7.5
2007	9	30	2	8	30.73	145.813	10.57	14	7
2007	9	30	5	23	35.3	164.046	-49.359	10	7.4
2007	10	31	3	30	16.9	145.454	18.936	219	7.3
2007	11	14	15	40	50.51	-69.969	-22.325	40	7.7
2007	11	29	19	0	19.75	-61.26	14.977	150.2	7.4
2007	12	9	7	28	22.08	-177.582	-26.009	153	7.8
2007	12	19	9	30	27.91	-179.468	51.355	34	7.2
2008	2	20	8	8	31.41	96.007	2.716	30.8	7.3
2008	2	25	8	36	33.82	99.976	-2.546	28.6	7.2
2008	3	20	22	32	59.76	81.431	35.425	15	7.1
2008	4	9	12	46	12.95	168.952	-20.071	30	7.3
2008	4	12	0	30	12.79	158.612	-55.598	16	7.1
2008	5	12	6	28	0.47	103.396	30.98	10	7.9
2008	6	30	6	17	43.33	-22.011	-58.223	10	7
2008	7	5	2	12	4.7	153.005	53.809	631.3	7.7
2008	9	29	15	19	31.46	-177.515	-29.89	36	7
2008	11	16	17	2	33.7	122.077	1.29	34	7.4
2008	11	24	9	2	59.26	154.511	54.141	490.4	7.3
2009	1	3	19	43	54.94	132.738	-0.502	30	7.7
2009	1	3	22	33	42.49	133.338	-0.696	35	7.4
2009	1	15	17	49	37.45	155.326	46.766	25	7.4
2009	2	11	17	34	51.57	126.541	3.811	25	7.1
2009	2	18	21	53	45.82	-176.211	-27.412	30	7
2009	3	19	18	17	41.89	-174.581	-23.134	39.9	7.6
2009	5	28	8	24	46.96	-86.254	16.8	19	7.4
2009	7	15	9	22	32.66	166.678	-45.836	22.5	7.8
2009	8	9	10	55	56.17	138.055	33.138	303.4	7.1
2009	8	10	19	55	40.17	92.872	14.07	30	7.5
2009	9	2	7	55	0.29	107.384	-7.764	46	7
2009	9	29	17	48	10.95	-171.873	-15.529	15	8.1
2009	9	30	10	16	10.33	99.97	-0.705	90	7.6
2009	10	7	22	3	15.14	166.431	-13.037	37.1	7.6
2009	10	7	22	18	26.87	166.309	-12.607	39.9	8
2009	10	7	22	18	52.15	166.456	-12.449	40	7.8
2009	10	7	23	13	50.12	166.403	-13.11	40.5	7.4
2009	11	9	10	44	55.19	178.434	-17.241	595.8	7.3
2010	1	3	22	36	28.52	157.439	-8.865	20	7.1
2010	1	12	21	53	8.9	-72.568	18.389	7.1	7
2010	2	26	20	31	26.72	128.492	25.955	25	7
2010	2	27	6	34	12.97	-72.848	-36.207	25	8.8
2010	2	27	8	1	20.39	-75.271	-37.846	15	7.4
2010	3	11	14	55	28.97	-71.895	-34.328	25	7
2010	4	4	22	40	44.78	-115.266	32.348	10	7.2
2010	4	6	22	14	59.98	97.082	2.347	20	7.8
2010	5	9	5	59	41.56	96.054	3.69	35	7.3
2010	5	27	17	14	46.85	166.711	-13.675	35	7.2
2010	6	12	19	26	49.37	91.951	7.84	27.3	7.5
2010	6	16	3	16	27.9	136.576	-2.222	15	7
2010	7	18	13	34	59.8	150.705	-6.032	35	7.3
2010	7	23	22	8	10.78	123.48	6.716	605	7.3
2010	7	23	22	51	12.73	123.596	6.412	580	7.7
2010	7	23	23	15	10.88	123.308	6.748	647	7.5
2010	8	10	5	23	45.9	168.02	-17.56	30	7.3
2010	8	12	11	54	15.36	-77.378	-1.289	209.8	7.1
2010	9	3	16	35	47.32	171.957	-43.212	10	7
2010	9	29	17	11	24.69	133.763	-4.98	20	7
2010	10	25	14	42	21.61	100.066	-3.545	17.6	7.8
2010	12	21	17	19	41.95	143.812	26.879	20	7.4
2010	12	25	13	16	39.35	168.018	-19.789	25	7.3
2011	1	1	9	56	58.16	-63.235	-26.839	581.6	7
2011	1	2	20	20	18.34	-73.377	-38.382	25	7.1
2011	1	18	20	23	26.75	64.048	28.748	90	7.2
2011	3	9	2	45	19.78	142.987	38.433	28	7.3
2011	3	11	5	46	23.15	142.546	38.285	20	9.1
2011	3	11	6	15	38.09	141.084	36.22	30	7.9
2011	3	11	6	25	50.65	144.64	38.059	20.7	7.6
2011	3	11	8	19	27.31	141.59	36.205	25	7.1
2011	4	7	14	32	44.4	141.707	38.25	55	7.1
2011	6	24	3	9	40.78	-171.819	51.983	65	7.3
2011	7	6	19	3	19.09	-176.249	-29.5	20	7.6
2011	7	10	0	57	10.94	143.286	38.054	25	7
2011	8	20	16	55	3.2	168.103	-18.27	30	7.1
2011	8	20	18	19	24.32	168.236	-18.306	30	7.1
2011	8	24	17	46	11.17	-74.53	-7.608	145.7	7
2011	9	3	22	55	36.15	169.778	-20.616	140	7
2011	9	15	19	31	2.15	-179.352	-21.596	618.2	7.3
2011	10	21	17	57	13.8	-176.101	-28.927	15	7.4
2011	10	23	10	41	23.23	43.475	38.712	15	7.1
2011	10	28	18	54	34.23	-76.103	-14.516	25	7
2011	12	14	5	4	58.5	146.795	-7.537	135	7.1
2012	1	10	18	37	0.11	93.215	2.42	20	7.2
2012	2	2	13	34	38.27	167.169	-17.715	10	7
2012	3	14	9	8	34.73	145.002	40.879	10	7
2012	3	20	18	2	47.87	-98.325	16.521	20	7.5
2012	3	25	22	37	6.54	-72.036	-35.253	30	7.1
2012	4	11	8	38	36.76	93.051	2.273	20	8.6
2012	4	11	10	43	10.29	92.42	0.754	20	8.3
2012	4	12	7	15	49.12	-113.08	28.827	10	7.1
2012	8	14	2	59	38.68	145.29	49.754	588.9	7.7
2012	8	27	4	37	20.05	-88.654	12.189	20	7.3
2012	8	31	12	47	34.34	126.787	10.811	35	7.6
2012	9	5	14	42	8.23	-85.402	10.055	25	7.6
2012	9	30	16	31	34.14	-76.386	1.921	155	7.2
2012	10	28	3	4	9.1	-132.12	52.689	15	7.8
2012	11	7	16	35	45.83	-92.026	14.056	15	7.4
2012	12	7	8	18	22.79	144.116	37.839	30	7.2
2012	12	10	16	53	6.97	129.872	-6.561	140	7.1
2013	1	5	8	58	20.75	-134.749	55.218	13.8	7.5
2013	2	6	1	12	25.13	165.144	-10.789	15.4	7.9
2013	2	6	1	23	21.58	164.921	-11.22	20	7.1
2013	2	6	1	54	15.83	165.787	-10.496	14.1	7
2013	2	8	15	26	38.9	166.153	-10.892	23.6	7.1
2013	2	9	14	16	7.47	-77.443	1.078	148.2	7
2013	4	6	4	42	36.15	138.48	-3.474	68.7	7
2013	4	16	10	44	17.45	62.116	27.995	50.8	7.7
2013	4	19	3	5	52.1	150.944	46.096	104.5	7.3
2013	5	23	17	19	6.04	-177.215	-23.073	188.1	7.4
2013	5	24	5	44	49.3	153.363	54.824	601.8	8.3
2013	7	7	18	35	30.65	153.936	-3.972	382.9	7.3
2013	7	15	14	3	41.96	-25.304	-61.019	21.5	7.3
2013	8	30	16	25	2.09	-175.202	51.52	30	7
2013	9	24	11	29	47.8	65.526	26.92	12.8	7.8
2013	9	25	16	42	44.15	-74.585	-15.906	46.1	7
2013	10	15	0	12	32.71	124.12	9.864	18.6	7.1
2013	10	25	17	10	17.06	144.767	37.131	15	7.1
2013	11	17	9	4	57.28	-46.523	-60.384	15	7.8
2014	4	1	23	46	48.36	-70.764	-19.594	25	8.1
2014	4	1	23	57	59.11	-71.018	-19.99	25	7
2014	4	3	2	43	16.98	-70.466	-20.628	30	7.7
2014	4	11	7	7	21.82	155.039	-6.604	50	7.1
2014	4	12	20	14	40.52	162.143	-11.273	27.3	7.6
2014	4	13	12	36	17.12	161.977	-11.437	25	7.4
2014	4	18	14	27	24.09	-101.004	17.354	20	7.3
2014	4	19	13	28	0.56	154.985	-6.71	36	7.5
2014	6	23	20	53	10.12	178.681	51.709	105	7.9
2014	10	9	2	14	30.8	-110.931	-32.272	10	7
2014	10	14	3	51	34.29	-88.017	12.58	40	7.3
2014	11	1	18	57	22.65	-177.826	-19.814	439.3	7.1
2014	11	15	2	31	41.16	126.406	1.852	38.1	7.1
2015	2	13	18	59	13.13	-31.98	52.57	14.2	7.1
2015	2	27	13	45	5.45	122.489	-7.352	556.3	7
2015	3	29	23	48	31.69	152.583	-4.752	41.5	7.5
2015	4	25	6	11	26.47	84.72	28.143	13.1	7.9
2015	5	5	1	44	5.64	151.848	-5.525	38.3	7.5
2015	5	7	7	10	22.13	154.489	-7.306	23.7	7
2015	5	12	7	5	18.62	86.124	27.802	11.1	7.2
2015	5	22	21	45	19.85	163.632	-11.098	18.2	7
2015	5	30	11	23	2.32	140.503	27.837	680	7.9
2015	7	27	21	41	21.34	138.544	-2.717	53.5	7
2015	9	16	22	54	33.5	-71.605	-31.687	29.6	8.3
2015	9	16	23	18	42.18	-71.584	-31.549	35.7	7.1
2015	10	20	21	52	1.56	167.377	-14.842	138.3	7.1
2015	10	26	9	9	38.66	70.7	36.38	220.5	7.5
2015	11	24	22	45	37.93	-70.945	-10.602	603.6	7.6
2015	11	24	22	50	53.24	-71.097	-10.107	620.4	7.7
2015	12	4	22	24	54.62	85.261	-47.664	10	7.1
2015	12	7	7	50	4.33	72.912	38.092	13	7.2

## Sheet: S2
Year	Month	Day	Hour	Minute	Second	Longitude (deg.)	Llatitude (deg.)	Depth (km)	Magnitude
1904	6	25	21	0	38.72	160.277	52.763	30	7.7
1904	12	20	5	44	20.44	-84.042	8.962	10	7.3
1905	2	14	8	46	34.49	-176.702	51.89	35	7.6
1905	3	22	3	38	44.3	-179.859	51.145	35	7.2
1906	1	31	15	36	11.16	-79.347	0.988	20	8.8
1906	2	19	1	59	55.63	160.04	-9.899	15	7.3
1906	6	1	4	30	50.58	138.56	-2.495	35	7.8
1906	11	14	17	37	28.86	171.614	-22.539	35	7.2
1906	12	19	1	14	38.66	-173.156	-19.229	35	7.2
1906	12	23	17	21	32.53	-149.472	58.556	15	7
1907	1	2	11	56	8.85	-173.306	-19.071	30	7.3
1907	4	15	6	8	25.35	-97.246	16.606	30	7.8
1907	7	1	13	8	48.75	-87.847	11.663	15	7.2
1907	7	20	13	38	22.96	126.188	8.316	35	7.1
1907	12	30	5	26	55.74	-86.49	10.679	35	7.3
1908	11	6	7	9	30.43	149.844	45.599	15	7.2
1909	3	12	23	18	38.82	141.719	35.897	15	7
1909	3	13	14	28	59.85	142.387	35.267	15	7.1
1909	6	8	5	46	37.33	-70.502	-26.154	35	7.5
1909	7	30	10	51	51.97	-99.529	16.463	20	7.5
1909	12	9	23	28	45.02	144.951	12.408	15	7
1910	6	16	6	30	42.94	169.547	-19.601	100	7.8
1910	6	29	10	45	14.86	-177.099	-30.907	35	7.1
1910	9	1	0	44	29.26	121.617	20.741	15	7
1910	9	9	1	13	16.98	-176.351	50.978	35	7
1910	11	9	6	1	59.95	167.013	-16.273	20	7.4
1910	11	26	4	41	19.09	167.057	-14.532	35	7.2
1910	12	10	9	26	46.78	162.292	-10.68	35	7.5
1911	2	23	11	14	4.12	127.853	26.184	35	7
1911	6	7	11	2	49.32	-102.471	18.362	30	7.6
1911	7	12	4	7	38.11	127.029	8.488	15	7.7
1911	12	16	19	14	27.11	-100.665	16.932	30	7.4
1913	3	14	8	45	5.37	125.891	5.544	15	7.9
1913	4	13	6	40	28.64	131.795	32.033	35	7.2
1913	4	25	17	56	33.93	126.843	9.265	15	7.2
1913	5	18	2	8	55.31	147.09	14.257	15	7
1913	5	30	11	47	12.25	151.512	-4.789	15	7.4
1913	6	26	4	57	18.29	-173.808	-20.68	25	7.8
1913	8	1	17	11	3.94	156.059	48.108	15	7
1913	8	6	22	14	36.95	-73.738	-16.534	25	7.7
1913	10	11	9	9	56.76	143.255	39.854	15	7
1914	1	30	3	36	6.55	-73.309	-34.763	15	7.7
1914	3	30	0	41	4.4	-93.976	14.608	15	7.2
1914	4	11	16	30	18.7	162.725	-11.3	15	7.3
1914	5	26	14	22	46.63	136.944	-1.98	15	8.2
1914	6	20	7	20	18.87	166.208	-10.757	15	7
1914	6	25	19	7	25.04	101.638	-4.012	35	7.6
1914	10	3	17	22	9.94	-60.212	16.275	15	7
1914	10	23	6	18	45.56	128.022	4.206	35	7.5
1915	2	28	18	59	11.1	123.668	23.582	20	7.2
1915	5	1	5	0	10.26	155	48.392	30	7.8
1915	7	31	1	31	31.99	162.089	54.05	20	7.3
1915	11	1	7	23	53.6	143.004	38.66	30	7.6
1916	1	1	13	20	48.92	152.626	-4.756	35	8
1916	2	6	21	51	35.74	179.032	50.785	15	7.1
1916	4	21	11	31	20.17	141.759	33.7	15	7
1916	4	24	8	2	10.94	-83.564	10.11	15	7.1
1916	10	31	15	31	1.1	157.886	49.831	15	7.4
1917	5	31	8	47	32.04	-159.883	54.995	35	7.4
1917	6	13	6	41	57.11	-177.698	-29.275	35	7
1917	6	26	5	49	44.39	-173.27	-14.996	15	8
1917	7	4	0	38	27.73	126.432	25.157	35	7.3
1917	7	29	14	32	23.4	143.747	41.208	15	7.1
1917	7	29	21	52	31.64	141.729	-3.705	35	7.5
1917	11	16	3	19	35.76	-177.839	-29.849	35	7.5
1918	12	4	11	47	51.31	-70.65	-26.462	40	8
1919	1	1	1	33	50.26	126.526	6.808	35	7.2
1919	4	17	11	22	9.71	-177.991	-30.58	35	7.2
1919	4	17	20	53	7.27	-91.723	14.078	35	7
1919	5	6	19	41	13.01	153.859	-4.806	35	8.2
1920	2	2	11	22	24.36	152.017	-4.967	35	7.8
1920	8	20	16	15	42.64	-72.887	-37.911	15	7
1920	9	20	14	39	3.39	168.471	-19.981	25	8.2
1921	2	27	18	23	37.07	-173.037	-18.904	15	7.4
1921	4	2	9	36	52.63	124.821	23.879	15	7
1921	9	11	4	1	45.06	110.653	-10.046	15	7.6
1921	10	15	4	58	18.15	166.945	-12.724	35	7
1921	11	11	18	36	18.34	127.151	7.452	15	7.4
1922	10	11	14	49	57.19	-72.739	-16.296	75	7.3
1922	11	7	23	0	17.68	-71.942	-28.369	25	7
1922	11	11	4	32	43.16	-70.87	-28.911	35	8.3
1923	2	1	19	24	56.67	169.78	-21.576	30	7
1923	2	2	5	7	48.28	160.813	53.739	35	7.3
1923	2	3	16	1	51.75	160.25	54.418	15	8.4
1923	4	23	3	17	0.58	127.01	26.401	20	7
1923	5	4	16	26	48.48	-156.771	55.84	25	7
1923	6	1	17	24	46.57	141.501	35.936	15	7.2
1923	7	13	11	13	41.59	131.032	30.93	35	7.4
1923	9	1	2	58	35.27	139.344	35.274	15	8.1
1923	9	2	2	46	41.72	139.928	34.985	15	7.9
1923	11	3	16	19	24.43	129.95	29.102	35	7
1923	11	4	0	4	33.99	152.852	-4.564	35	7
1923	11	5	21	28	3.4	130.311	28.926	35	7.2
1924	1	14	20	50	20.76	139.441	35.871	15	7
1924	3	4	10	7	52.09	-84.029	9.801	15	7.1
1924	4	14	16	20	37.49	126.167	6.625	15	8.1
1924	8	14	18	2	40.4	141.172	36.143	15	7.1
1924	8	30	3	4	59.31	126.937	8.892	15	7.2
1925	1	18	12	5	55.56	153.629	47.758	35	7.3
1925	2	9	14	9	54.21	170.79	-22.487	15	7
1925	3	22	8	41	58.58	168.598	-18.736	35	7.2
1925	8	19	12	7	31.64	167.209	55.267	15	7.1
1925	11	10	13	50	35.69	130.803	-0.585	15	7.3
1925	11	13	12	14	50.93	124.719	12.734	20	7.2
1925	12	10	14	14	57.7	-93.229	15.525	35	7
1926	2	8	15	18	1.87	-88.795	12.291	20	7.2
1926	4	12	8	32	31.27	161.701	-10.324	15	7.3
1926	8	25	5	44	45.83	172.185	-23.117	20	7
1926	9	10	10	34	27.57	110.557	-9.145	35	7.1
1926	9	16	17	59	12	159.413	-9.51	15	7.1
1926	10	26	3	44	45.66	139.199	-2.903	35	7.6
1926	11	5	7	55	26.92	-86.875	12.622	15	7
1927	1	24	1	5	47.13	167.734	-18.29	30	7.1
1927	2	16	1	35	26.24	153.724	46.538	15	7
1927	8	5	21	12	56.72	142.348	37.654	35	7.1
1927	8	10	11	36	12.14	131.734	-0.587	15	7.1
1927	8	18	19	27	55.07	141.458	34.448	20	7
1927	11	16	21	10	10.28	125.902	6.682	35	7
1928	3	16	5	1	5.48	170.335	-22.411	10	7.5
1928	3	22	4	17	5.34	-96.078	16.138	15	7.7
1928	5	27	9	50	28.5	142.883	39.859	35	7.4
1928	6	17	3	19	33.7	-96.649	16.135	20	7.9
1928	8	4	18	26	18.14	-98.24	15.873	20	7.4
1928	10	9	3	1	14.15	-97.454	16.2	25	7.7
1928	11	20	20	35	12.32	-70.011	-23.162	45	7.1
1928	12	1	4	6	17.67	-72.334	-35.084	35	7.7
1928	12	2	4	20	25.22	-72.807	-35.763	30	7.2
1929	1	24	20	36	43.89	-90.677	12.934	15	7
1929	6	13	0	25	56.13	151.31	45.994	35	7
1929	6	13	9	24	44.28	125.885	8.145	35	7.2
1929	6	27	12	47	13.82	-29.398	-55.307	15	8.1
1929	7	5	14	19	9.4	-178.165	51.461	35	7
1929	7	7	21	23	17.52	-177.79	51.426	35	7.3
1929	12	17	10	58	41.77	172.183	53.448	20	7.9
1930	6	11	0	49	47.38	149.096	-6.319	35	7
1930	8	18	9	53	44.09	-27.864	-55.673	35	7
1930	10	24	20	15	10.49	146.692	18.447	25	7.2
1930	11	9	19	8	39.17	132.501	-0.416	25	7
1931	1	15	1	50	47.62	-96.518	16.036	35	7.6
1931	2	10	6	34	33.7	102.586	-5.355	35	7.1
1931	3	9	3	49	0.3	142.472	40.582	35	8
1931	3	18	8	2	24.53	-71.507	-33.859	35	7.2
1931	8	7	2	11	43.94	142.06	-3.401	35	7.1
1931	9	25	5	59	51.92	102.274	-5.437	35	7.4
1931	10	3	19	13	22.08	161.145	-11.134	15	7.9
1931	10	3	22	47	45.66	161.415	-10.968	15	7
1931	10	10	0	19	57.85	161.056	-9.719	15	8
1931	11	2	10	3	3.94	132.03	31.872	35	7.9
1932	5	21	10	10	3.68	-87.862	13.198	15	7.1
1932	6	3	10	36	58.92	-103.919	19.623	35	8.1
1932	6	18	10	12	33.31	-103.631	19.081	15	7.8
1932	6	22	12	59	30.55	-104.383	19.242	25	7.7
1933	2	23	8	9	19.73	-70.125	-20.46	35	7.3
1933	6	18	21	37	36.74	142.484	38.083	30	7.3
1934	2	14	3	59	39.1	119.292	17.496	15	7.5
1934	2	24	6	23	48.56	144.009	23.105	35	7.5
1934	2	28	14	21	49.04	150.649	-5.346	15	7
1934	3	5	11	46	22.68	175.01	-40.491	35	7.2
1934	3	24	12	4	32.46	160.819	-10.082	15	7
1934	4	15	22	15	22.51	126.662	7.689	35	7.2
1934	7	18	1	36	31.05	-82.542	7.905	30	7.5
1934	7	18	19	40	20.01	166.31	-11.884	10	7.7
1934	7	19	7	36	58.9	166.332	-12.981	15	7
1934	7	21	6	18	21.39	165.965	-11.095	15	7.3
1935	8	17	1	44	37.42	171.468	-22.308	20	7.1
1935	9	11	14	4	3.36	146.618	43.424	35	7.5
1935	9	20	1	46	43.46	141.379	-3.868	30	7.8
1935	9	20	5	23	10.81	142.642	-3.743	35	7
1935	10	12	16	45	23.64	143.378	40.176	15	7.1
1935	10	18	0	11	59.68	144.06	40.232	15	7.2
1935	12	14	22	5	26.22	-92.438	14.688	35	7.3
1935	12	15	7	7	54.14	161.411	-10.367	35	7.6
1935	12	28	2	35	31.28	98.242	-0.278	30	7.6
1936	2	22	15	32	3.2	164.208	-49.118	15	7
1936	4	1	2	9	27.54	126.379	4.264	35	7.8
1936	4	19	5	7	17.01	156.508	-7.656	20	7.3
1936	7	13	11	12	18.53	-70.155	-24.718	35	7.5
1936	11	2	20	45	57.43	142.235	38.279	35	7.3
1937	1	25	6	34	5.57	162.615	-10.371	15	7.2
1937	2	21	7	2	42.24	149.733	44.447	30	7.4
1937	6	21	15	13	5.17	-79.628	-8.276	30	7.1
1937	9	15	12	27	32.15	161.483	-10.088	35	7
1937	12	23	13	18	3.46	-98.338	16.656	25	7.4
1938	2	1	19	4	27.91	131.579	-5.041	60	8.5
1938	5	23	7	18	30.5	141.459	36.534	15	7.7
1938	5	23	8	21	51.08	120.058	17.987	15	7.1
1938	5	30	14	29	52.92	168.78	-19.99	35	7
1938	6	10	9	53	43.6	125.308	25.125	20	7.7
1938	6	16	2	15	18.54	129.476	27.659	20	7.6
1938	11	5	8	43	24.23	142.065	36.971	35	7.8
1938	11	5	10	50	18.1	142.241	37.147	35	7.7
1938	11	6	8	53	55.3	142.305	37.382	30	7.7
1938	11	6	21	38	47.22	142.485	37.009	25	7.6
1938	11	10	20	18	48.63	-158.021	54.966	35	8.3
1938	11	13	22	31	31.12	143.02	36.482	35	7.1
1938	11	30	2	29	51.35	142.002	37.036	30	7
1938	12	16	17	21	34.06	167.526	-45.371	100	7
1939	1	25	3	32	14.96	-72.213	-36.296	35	7.9
1939	1	30	2	18	30.41	155.388	-7.086	35	7.8
1939	2	3	5	26	23.51	159.413	-9.436	15	7
1939	4	5	16	42	43.99	169.055	-19.924	30	7.1
1939	4	18	6	22	44.12	-70.875	-27.218	35	7.4
1939	4	30	2	55	30.66	159.829	-9.881	15	8
1939	10	10	18	31	59.24	143.07	38.513	20	7.4
1939	12	21	20	54	52.93	-84.412	9.99	25	7.6
1940	4	16	6	7	47.77	173.778	52.224	30	7
1940	4	16	6	43	10.59	173.689	52.756	30	7
1940	5	24	16	33	59.57	-77.522	-11.131	45	8.2
1940	10	4	7	55	1.92	-70.546	-19.944	35	7.2
1940	12	28	16	37	44.79	147.462	18.204	15	7.7
1941	1	13	16	27	44.52	151.968	-4.211	15	7.2
1941	4	15	19	9	56.68	-102.989	18.68	30	7.6
1941	5	17	2	24	58.28	166.246	-10.859	35	7.4
1941	6	26	11	52	3.67	92.626	11.94	20	8
1941	8	2	11	41	30.2	-177.597	-29.781	35	7.2
1941	9	9	7	19	42.28	154.864	-6.543	15	7
1941	9	16	21	39	14.83	-177.823	-29.138	70	7.1
1941	11	18	16	46	31.84	131.996	32.126	35	8
1941	12	5	20	47	3.33	-83.634	8.343	20	7.5
1942	3	21	23	20	46.69	130.87	29.17	25	7
1942	5	14	2	13	27.01	-79.982	-0.014	20	7.8
1942	6	24	11	16	30.34	175.825	-41.119	15	7
1942	7	8	6	55	43.8	-70.04	-24.373	35	7.1
1942	8	6	23	37	2.35	-91.205	13.857	35	7.7
1942	8	24	22	50	31.79	-75.086	-14.996	30	8.1
1943	2	22	9	20	49.03	-101.401	17.384	20	7.4
1943	4	6	16	7	17.39	-71.503	-31.357	35	8.1
1943	4	11	14	45	59.45	141.73	36.313	15	7.2
1943	5	3	1	59	14.35	124.32	13.005	15	7.4
1943	6	13	5	11	42.47	143.348	40.974	35	7.3
1943	7	23	14	53	9.79	109.847	-8.631	60	7
1943	9	14	7	18	12.17	-177.855	-30.282	35	7
1943	12	23	19	0	14.54	153.815	-5.564	35	7.2
1944	4	27	14	38	12.38	134.028	-0.901	15	7.6
1944	6	28	7	58	55.88	-92.911	14.295	25	7
1944	9	23	12	13	24.4	159.75	53.427	35	7.1
1944	11	16	12	11	2	166.232	-11.875	35	7.2
1944	12	7	4	35	45.79	136.2	33.73	15	8.1
1945	9	1	22	44	11.29	165.955	-46.99	20	7.5
1945	9	5	21	48	46.85	152.49	-4.914	45	7
1945	12	8	1	4	10.88	150.18	-6.063	55	7.1
1945	12	28	17	48	57.06	150.08	-5.808	60	7.5
1946	1	5	19	57	26.2	167.47	-15.691	35	7.1
1946	4	1	12	29	1.08	-162.737	53.474	15	8.6
1946	5	3	22	23	53.61	153.092	-4.623	35	7.1
1946	5	8	5	20	27.13	99.025	-0.729	35	7
1946	6	23	17	13	24.43	-125.019	49.765	15	7.5
1946	9	29	3	2	6.5	153.34	-5.204	50	7.7
1946	11	12	17	28	44.18	-173.259	-20.193	15	7
1946	12	20	19	19	10.65	135.905	33.123	15	8.3
1946	12	21	10	18	47.76	148.376	43.658	20	7.2
1947	3	25	20	32	21.47	178.071	-39.094	25	7
1947	4	2	5	39	16.11	137.839	-1.102	15	7.3
1947	4	14	7	15	40.19	148.482	43.916	30	7.1
1947	5	6	20	30	40.32	148.758	-6.487	35	7.4
1947	5	17	7	6	35.74	178.134	-38.414	25	7.1
1947	6	13	20	24	59.97	145.474	21.774	35	7
1947	6	19	7	34	41.09	145.469	21.57	35	7.2
1948	4	17	16	11	32.07	135.74	33.157	15	7.4
1948	5	12	0	56	59.17	142.766	37.921	20	7
1948	5	14	22	31	49.22	-161.161	54.593	25	7.1
1948	9	8	15	9	14.22	-173.891	-21.222	15	7.5
1948	9	10	13	48	37.63	147.354	43.695	25	7
1949	3	27	6	34	9.4	127.657	2.428	60	7.1
1949	4	20	3	29	9.81	-72.713	-37.634	57.7	7
1949	7	2	19	57	14.3	147.463	16.529	15	7.1
1949	10	19	21	0	22.66	154.194	-5.773	60.3	7.2
1950	5	26	1	17	14.04	169.723	-20.253	50	7.1
1950	9	19	20	29	53.56	138.151	-2.077	30	7.2
1950	10	5	16	9	42.08	-85.046	10.481	97.9	7.5
1950	10	23	16	13	28.75	-91.917	14.31	65.3	7.2
1950	12	2	19	51	51.64	167.654	-18.373	30	7.9
1950	12	14	14	15	54.82	-98.482	16.739	35	7.1
1951	11	6	16	40	14.56	154.05	47.297	35	7
1952	3	4	1	22	49.23	143.899	42.084	45	8.1
1952	11	4	16	58	30.31	159.779	52.623	21.6	8.9
1952	12	6	10	41	22.14	156.434	-8.229	15	7
1953	1	5	7	48	28.6	170.973	53.631	21.3	7
1953	4	23	16	24	33.99	152.868	-4.449	35	7.4
1953	5	6	17	16	48.91	-72.866	-37.093	66	7.6
1953	11	4	3	49	13.32	166.464	-13.082	35	7.1
1953	11	25	17	48	55.09	141.625	34.006	25	7.9
1953	12	12	17	31	29.84	-80.636	-3.552	25	7.3
1954	2	1	1	6	56.35	143.467	24.057	15	7.2
1954	8	27	10	54	55.4	143.022	23.988	25	7.2
1955	3	18	0	6	52.54	160.884	54.252	59.2	7.2
1955	4	19	20	24	10.88	-71.935	-30.128	15	7
1955	5	17	14	49	55.74	93.869	6.828	25.3	7.1
1955	10	10	8	57	50.76	152.855	-5.062	20	7.3
1956	1	16	23	37	45.12	-80.213	-0.727	20	7
1956	9	29	23	20	55.92	140.259	35.677	66.1	7.5
1956	10	24	14	42	18.76	-86.556	11.682	35	7.1
1957	3	9	14	22	33.58	-175.626	51.499	25	8.6
1957	3	11	9	58	52.11	-169.191	52.691	35	7.1
1957	3	11	14	55	24.79	-178.602	51.339	25	7
1957	3	12	11	45	0.72	-177.243	51.481	20	7.1
1957	3	14	14	47	50.18	-176.733	51.196	25	7.1
1957	3	16	2	34	18.94	-178.87	51.419	25	7.2
1957	3	22	14	21	15.06	-165.771	53.778	46.6	7.1
1957	4	10	11	30	3.12	-153.964	55.869	15	7
1957	4	14	19	18	4.35	-173.381	-15.02	20	7.1
1957	6	22	23	50	35.71	136.592	-1.723	59.1	7.1
1957	7	28	8	40	12.65	-99.092	17.055	37.8	7.6
1957	9	24	8	21	14.08	127.005	5.327	35	7.3
1958	1	15	19	14	31.32	-72.242	-16.625	64	7
1958	1	19	14	7	28.47	-79.489	1.011	27.5	7.6
1958	3	11	0	26	2.01	124.327	24.945	35	7.2
1958	11	6	22	58	9.83	148.485	44.479	35	8.4
1958	11	12	20	23	33.54	148.754	44.215	35	7
1959	1	22	5	10	32.54	142.33	37.492	35	7
1959	5	4	7	15	47.93	159.732	53.257	55	7.9
1959	8	17	21	4	48.61	156.328	-7.776	25	7
1959	9	14	14	9	46.96	-177.209	-28.84	35	7.3
1959	12	14	23	22	3.79	-26.266	-59.935	25	7
1960	1	15	9	30	21.63	-74.867	-15.008	65	7.1
1960	3	20	17	7	31.66	143.228	39.869	15	8
1960	3	23	0	23	28.29	143.316	39.635	15	7
1960	5	21	10	2	57.56	-73.353	-37.824	25	8.1
1960	5	22	10	30	44.35	-73.017	-37.775	25	7.1
1960	5	22	18	56	2.68	-73.039	-38.061	25	8.6
1960	5	22	19	11	20.7	-73.407	-38.143	25	9.6
1960	6	20	2	1	14.75	-72.917	-38.154	25	7
1960	11	20	22	1	57.16	-80.918	-6.775	15	7.6
1960	11	24	6	52	47.4	-176.248	-24.678	30	7.2
1960	12	2	9	10	48.72	-70.297	-24.732	35	7.3
1961	1	16	7	20	13.56	141.758	36.121	30	7.2
1961	1	16	12	12	30.61	141.815	36.226	30	7
1961	2	26	18	10	52.29	131.475	31.739	35	7.5
1961	7	18	14	3	41.37	131.683	29.692	30.6	7
1961	7	23	21	51	9.75	168.29	-18.307	25	7.3
1961	8	11	15	51	36.71	145.101	43.056	43.9	7.1
1962	2	14	6	36	5.35	-72.885	-37.845	30	7.1
1962	4	12	0	52	44.4	142.789	38.022	28	7.3
1962	4	23	5	58	13.72	143.734	42.506	60	7.1
1962	5	11	14	11	54.55	-99.741	16.96	25	7
1962	7	26	8	14	46.99	-82.729	7.512	25	7.2
1963	3	26	9	48	17.16	-177.675	-29.992	10	7.3
1963	9	15	0	46	55.11	165.642	-10.522	35	7.4
1963	9	17	19	20	14.14	165.36	-10.466	45	7.2
1963	10	12	11	27	0.51	149.225	44.647	37.5	7
1963	10	13	5	17	59.05	149.483	44.872	35	8.5
1963	10	20	0	53	12.21	150.547	44.726	28.2	7.8
1963	12	18	0	30	5.47	-176.844	-24.749	55	7.6
1964	3	28	3	36	16	-147.339	60.908	25	9.3
1964	7	6	7	22	13.19	-100.605	18.136	93.3	7.3
1964	9	12	22	7	3.13	164.285	-48.969	20	7.6
1965	2	4	5	1	22.74	178.715	51.251	30.3	8.7
1965	2	4	8	40	44.07	179.605	51.443	30	7.3
1965	2	23	22	11	47.91	-70.679	-25.633	35	7
1965	3	28	16	33	16.16	-71.233	-32.522	70	7.4
1965	6	11	3	33	46.37	148.924	44.525	40.7	7
1965	7	2	20	58	40.26	-167.739	52.99	45	7.8
1965	8	11	3	40	58.57	166.98	-15.449	25	7.2
1965	8	11	22	31	51.45	167.092	-15.861	30	7.6
1965	8	13	12	40	10.79	166.96	-15.871	25	7.4
1965	8	13	12	40	32.15	167.607	-16.198	35	7.2
1965	8	23	19	46	4.3	-95.867	16.081	25	7.4
1966	6	15	0	59	50.06	161.006	-10.318	45	7.1
1966	10	17	21	42	0.48	-78.228	-10.665	40	8.1
1966	12	28	8	18	7.52	-70.55	-25.494	25	7.7
1966	12	31	18	23	9.43	166.552	-12.091	55	7.8
1966	12	31	22	15	19.18	166.491	-12.326	35	7.1
1967	9	3	21	7	29.51	-79.674	-10.656	15	7
1967	9	20	9	39	16.3	164.009	-49.736	20	7
1967	12	21	2	25	26.22	-69.939	-21.865	45	7.3
1967	12	25	1	23	32.81	153.742	-5.208	35	7.2
1968	1	29	10	19	7.62	146.741	43.566	36.9	7.4
1968	2	12	5	44	45.54	153.368	-5.42	30	7.3
1968	4	1	0	42	7.09	132.269	32.449	34.2	7.5
1968	5	16	0	49	2.07	143.435	40.86	29.9	8.2
1968	5	16	10	39	2.71	142.864	41.43	25	7.9
1968	5	20	7	13	9.06	-178.11	-30.799	55	7
1968	5	20	21	9	46.32	150.219	44.822	28.3	7
1968	5	28	13	27	19.18	139.353	-2.85	45	7.5
1968	6	12	13	41	53.25	143.07	39.503	32.1	7
1968	7	25	7	23	7.54	-178.217	-30.725	45	7.3
1968	8	2	14	6	43.71	-97.739	16.519	25	7.3
1968	9	26	18	2	54.23	-177.914	-30.62	50	7.1
1968	10	23	21	4	44.66	143.286	-3.33	15	7
1969	1	5	13	26	43.36	158.888	-7.97	60	7
1969	1	30	10	29	41.93	127.306	4.569	60	7.6
1969	2	23	0	36	58.92	118.904	-3.201	15	7
1969	4	21	7	19	28.92	131.938	32.15	38.6	7
1969	8	11	21	27	35.93	147.859	43.424	30	8.2
1969	8	14	14	19	4.62	147.647	43.313	27.5	7.1
1969	12	25	21	32	31.76	-59.694	15.648	20	7.2
1970	1	10	12	7	7.25	126.682	6.785	40	7.2
1970	4	29	14	1	35.98	-92.653	14.52	35	7.3
1970	5	31	20	23	29.78	-78.737	-9.183	45	7.9
1970	6	14	0	0	11.12	-74.07	-52.028	15	7
1970	7	25	22	41	14.28	131.782	32.053	45	7
1970	12	2	15	54	22.7	163.377	-11.154	30	7
1970	12	10	4	34	41.86	-80.542	-4.026	25	7.2
1971	1	10	7	17	5.78	139.722	-3.184	30	7.7
1971	2	4	15	33	29.68	98.711	0.653	30	7
1971	2	7	2	29	30.07	-176.974	51.409	28.9	7
1971	5	2	6	8	27.37	-177.318	51.396	24.2	7
1971	7	9	3	3	20.68	-71.076	-32.601	60.3	7.8
1971	7	14	6	11	30.57	153.85	-5.524	40	8
1971	7	19	0	14	46.84	153.868	-5.754	35	7.1
1971	7	26	1	23	22.79	153.172	-4.817	40	8.1
1971	8	2	7	24	58.82	143.416	41.415	54.8	7.1
1972	1	23	21	17	54.54	166.407	-13.248	35	7.1
1972	2	29	9	23	1.95	140.929	33.453	59.8	7.2
1972	11	2	19	55	22.11	168.949	-20.122	20	7
1972	12	2	0	19	52.56	126.64	6.405	60	8
1972	12	4	10	16	12.68	140.827	33.362	55	7.4
1973	1	30	21	1	14.51	-102.886	18.489	35.3	7.6
1973	2	28	6	37	51.64	156.66	50.482	22.5	7.5
1973	6	17	3	55	4.06	145.808	43.188	44.3	7.8
1973	6	24	2	43	25.9	146.348	43.309	34.9	7.3
1973	12	28	13	41	47.18	166.73	-14.407	12.5	7.5
1974	1	31	23	30	6.9	155.94	-7.459	30	7.3
1974	2	1	3	12	35.75	155.653	-7.285	30	7.4
1974	10	3	14	21	31.1	-77.536	-12.322	10	8.1
1974	11	9	12	59	52.65	-77.556	-12.49	12.5	7.8
1975	2	2	8	43	42	173.525	53.053	12.5	7.1
1975	5	10	14	27	44.53	-72.912	-38.152	30	7.3
1975	6	10	13	47	20.05	147.642	43.118	32	7.5
1975	6	13	18	8	15.62	147.786	43.403	35	7.4
1975	7	10	18	29	16.95	126.597	6.389	75.2	7.3
1975	7	20	14	37	41.55	155.153	-6.62	45	7.6
1975	7	20	19	54	31.18	155.295	-7.231	45	7.3
1975	10	6	22	24	15.82	166.649	-12.505	35	7.1
1975	12	26	15	56	38.26	-172.474	-16.25	15	7.7
1976	1	1	1	29	39.08	-177.344	-28.918	42.5	7.3
1976	1	14	15	56	36.08	-177.456	-29.486	45	7.8
1976	1	14	16	47	38.09	-177.354	-28.914	45	7.9
1976	1	21	10	5	25.98	149.197	44.597	41.3	7.2
1976	3	24	4	46	9.12	-177.763	-29.86	55	7
1976	5	5	4	52	53.7	-177.739	-29.838	40	7
1976	6	3	16	44	40.23	153.65	-5.024	80.7	7.1
1976	6	20	20	53	14.81	96.32	3.439	25	7
1977	4	20	23	42	54.39	160.359	-9.932	30	7.2
1977	4	20	23	49	16.07	160.882	-9.854	30	7.1
1977	4	21	4	24	11.08	160.723	-9.961	30	7.3
1977	6	22	12	8	33.74	-175.708	-22.888	55	8
1977	8	19	6	8	55.51	118.378	-11.164	25	8.3
1978	2	9	21	35	12.27	-177.375	-30.544	10	7
1978	3	23	0	31	3.39	148.982	44.207	35	7
1978	3	23	3	15	23.05	148.723	44.688	35	7.6
1978	3	24	19	47	50.08	148.759	44.208	13.3	7.5
1978	6	12	8	14	28.45	142.027	38.195	45	7.6
1978	8	23	0	38	31.84	-85.356	10.124	35	7
1978	11	4	22	29	25.33	162.143	-11.424	30	7
1978	11	5	22	2	8.9	162.225	-11.137	30	7
1978	11	29	19	52	50.2	-96.547	16.11	20	7.8
1979	2	16	10	8	54.83	-72.484	-16.568	56.7	7.1
1979	3	14	11	7	16.57	-101.249	17.787	30	7.4
1979	5	1	13	3	40.39	169.716	-21.361	80	7.4
1979	9	12	5	17	56.73	135.984	-1.667	20	7.5
1979	10	12	10	25	23.21	165.901	-46.625	25	7.3
1979	10	23	9	51	7.05	161.256	-10.624	10.3	7
1979	12	12	7	59	5.58	-79.276	1.555	23.6	8.1
1980	2	23	5	51	4.02	146.652	43.577	36.3	7.1
1980	3	8	22	12	9.56	171.459	-22.595	15	7.2
1980	7	8	23	19	24.18	166.399	-12.528	45	7.5
1980	7	17	19	42	25.2	166.039	-12.532	30	7.7
1980	10	25	7	0	9.36	169.957	-22.161	20	7.1
1980	10	25	11	0	8.8	169.724	-21.886	30	7.5
1980	11	8	10	27	34.63	-124.44	41.133	10	7.3
1981	1	18	18	17	25.63	142.84	38.706	30	7
1981	1	30	8	52	45.84	176.081	51.842	31.1	7
1981	5	25	5	25	15.33	164.552	-48.574	25	7.6
1981	7	6	3	8	25.91	171.578	-22.227	30	7.6
1981	7	15	7	59	12.37	167.479	-17.402	30	7.1
1981	9	1	9	29	32.05	-173.199	-15.065	16.2	7.5
1981	10	25	3	22	17.28	-102.026	18.099	25	7.2
1981	11	7	3	29	51.79	-71.324	-32.162	60	7
1981	12	26	17	5	31	-177.746	-29.917	15	7.1
1982	1	11	6	10	6.95	124.375	13.864	31.8	7.1
1982	6	19	6	21	58.54	-89.387	13.332	73	7.3
1982	6	30	1	57	35.07	150.95	44.797	21.7	7.1
1982	7	23	14	23	55.57	141.761	36.258	29.8	7
1982	12	19	17	43	57.91	-175.83	-24.262	29.7	7.5
1983	3	18	9	5	49.54	153.606	-4.814	70	7.7
1983	4	3	2	50	2.79	-83.098	8.677	30	7.5
1983	8	17	10	55	58.72	161.262	55.726	92	7
1983	10	4	18	52	18.71	-70.654	-26.558	40	7.6
1983	12	2	3	9	4.75	-91.957	14.067	35	7
1984	2	7	21	33	23.99	160.387	-9.99	17	7.5
1984	3	24	9	44	3.87	148.203	44.21	36.9	7.1
1984	11	17	6	49	30.27	97.9	0.096	25	7.1
1985	3	3	22	47	8.77	-71.858	-33.257	35	8
1985	3	4	0	32	22.96	-71.707	-33.18	35	7.4
1985	4	9	1	57	1.39	-71.551	-34.084	45	7.1
1985	5	10	15	35	52.92	151.083	-5.568	27.5	7.2
1985	7	3	4	36	55.65	152.814	-4.429	45.5	7.2
1985	9	19	13	17	50.74	-102.386	18.345	20	8
1985	9	21	1	37	16.27	-101.621	17.821	30	7.5
1985	11	28	3	49	54.56	166.251	-13.938	20	7
1985	12	21	1	13	22.32	166.612	-13.887	25	7.1
1986	5	7	22	47	12.68	-174.802	51.51	30	8
1986	10	20	6	46	12.96	-176.378	-28.136	40	7.7
1987	3	5	9	17	5.41	-70.116	-24.343	45.6	7.5
1987	8	8	15	49	0.29	-70.071	-19.148	90	7.2
1987	10	16	20	48	2.38	149.145	-6.22	45	7.3
1988	1	19	7	30	33.16	-70.523	-24.832	30	7
1988	2	5	14	1	3.98	-70.485	-24.722	35.9	7.2
1988	2	24	3	52	5.59	124.606	13.488	28.1	7.2
1988	4	12	23	19	57.08	-72.128	-17.341	31	7.1
1988	8	10	4	38	29.57	160.847	-10.241	34.8	7.5
1989	9	4	13	15	1.95	-156.943	55.607	20	7.1
1989	11	1	18	25	37.03	142.852	39.821	29.6	7.4
1989	12	15	18	43	49.26	126.606	8.387	27.5	7.5
1990	3	5	16	38	14.82	168.09	-18.407	25.7	7
1990	3	25	13	16	8.43	-84.756	9.786	25	7.1
1990	3	25	13	22	57.16	-84.753	9.907	20	7.3
1990	11	6	20	14	32	169.843	53.517	26.8	7.1
1991	4	22	21	56	54.13	-83.099	9.638	11	7.6
1991	10	14	15	58	16.31	158.411	-9.089	30.6	7.2
1991	11	19	22	28	53.03	-77.337	4.526	20	7.2
1991	12	22	8	43	14.96	151.076	45.545	25.3	7.6
1992	5	17	9	49	19.48	126.644	7.369	25	7.1
1992	5	17	10	15	32.48	126.725	7.202	30	7.2
1992	5	27	5	13	40.84	165.269	-10.982	18.8	7
1992	9	2	0	16	3.34	-87.609	11.5	30	7.6
1993	3	6	3	5	53.26	164.183	-10.9	25	7.1
1993	5	11	18	26	53.33	126.642	7.34	62.1	7
1993	6	8	13	3	37.01	157.751	51.2	60	7.5
1993	8	8	8	34	26.93	144.752	12.994	59	7.8
1993	8	10	0	51	56.12	166.982	-45.127	30	7
1993	9	10	19	12	55.52	-92.757	14.587	30	7.2
1993	11	13	1	18	5.69	158.461	52.052	35	7
1993	12	29	7	48	13.55	169.924	-20.254	17.1	7
1994	2	12	17	58	27.19	169.289	-20.593	37.6	7
1994	6	2	18	17	37.35	112.872	-10.51	18	7.8
1994	7	13	2	35	58.92	167.417	-16.704	32.5	7.2
1994	10	4	13	23	0.69	147.167	43.851	30	8.3
1994	10	9	7	55	41.88	147.82	43.911	35	7.3
1994	12	28	12	19	25.4	143.397	40.477	24.8	7.7
1995	1	6	22	37	36.13	142.174	40.313	30	7
1995	2	5	22	51	7.88	178.897	-37.752	31.9	7.1
1995	4	7	22	7	0.1	-173.481	-15.296	35	7.3
1995	4	21	0	34	49.28	125.603	12.085	24.1	7.2
1995	5	5	3	53	49.31	125.213	12.563	24	7
1995	7	3	19	50	52.47	-177.612	-29.356	40	7.1
1995	7	30	5	11	25.64	-70.323	-23.349	46	8
1995	8	16	10	27	29.77	154.181	-5.786	25	7.7
1995	8	16	23	10	28.37	154.373	-5.812	50	7.2
1995	9	14	14	4	32.98	-98.706	16.661	22.5	7.4
1995	10	9	15	35	56.09	-104.177	19.081	40	8
1995	10	18	10	37	28.26	130.208	28.059	26.4	7.1
1995	12	3	18	1	9.99	149.266	44.655	28.3	7.9
1996	2	7	21	36	47.4	149.906	45.22	36.5	7.1
1996	2	17	5	59	30.57	136.941	-0.946	20	8.2
1996	2	21	12	51	6.07	-79.711	-9.738	25	7.5
1996	2	25	3	8	16.55	-98.178	15.793	20	7.1
1996	4	29	14	40	41.58	155.021	-6.525	35	7.2
1996	6	10	4	3	37.26	-177.636	51.465	35	7.9
1996	6	10	15	24	58.88	-176.931	51.368	27.1	7.2
1996	6	11	18	22	57.82	125.22	12.712	31.7	7.1
1996	11	12	16	59	45.07	-75.57	-14.973	25	7.7
1997	1	11	20	28	28.34	-102.867	18.117	40	7.1
1997	4	21	12	2	28.56	166.769	-12.525	35	7.7
1997	9	20	16	11	33.45	-177.367	-28.668	30	7
1997	10	15	1	3	34.65	-71.232	-31.008	57.9	7.1
1997	12	5	11	26	55.44	162.114	54.78	25	7.8
1998	1	4	6	12	0.2	170.922	-22.293	96.1	7.5
1998	1	30	12	16	10.34	-70.028	-23.774	41	7
1998	4	1	17	56	23.19	99.355	-0.487	40.9	7
1998	7	16	11	56	36.33	166.278	-11.028	100	7
1998	7	17	8	49	18.87	142.438	-3.114	30	7
1998	8	4	18	59	20.75	-80.237	-0.607	20	7.1
1999	1	19	3	35	31.76	153.387	-4.525	80	7
1999	2	6	21	48	0.45	166.682	-12.79	80	7.3
1999	5	16	0	51	19.27	152.514	-4.728	45	7
1999	9	30	16	31	14.43	-96.903	16.01	40	7.4
1999	11	19	13	56	48.58	148.829	-6.327	35	7
1999	11	26	13	21	17.3	168.149	-16.413	30	7.4
2000	6	4	16	28	28.76	102.056	-4.605	35	7.9
2000	6	4	16	39	48.06	102.012	-4.635	35	7.6
2000	11	16	4	54	59.27	152.254	-4.011	30	8
2000	11	16	7	42	19.68	153.139	-5.195	31.6	7.8
2000	11	17	21	1	59.36	151.94	-5.535	37.4	7.8
2001	1	1	6	57	6.43	126.624	6.875	36	7.4
2001	1	10	16	2	43.76	-153.491	56.913	25	7
2001	1	13	17	33	32.16	-88.699	13.06	38	7.7
2001	2	13	19	28	32.04	102.573	-4.955	33.8	7.3
2001	6	23	20	33	15.49	-73.482	-16.358	32	8.4
2001	7	7	9	38	42.54	-71.757	-17.495	10	7.6
2001	10	12	15	2	19.48	145.04	12.791	47.1	7
2002	1	2	17	22	51.65	167.917	-17.722	25	7.2
2002	4	26	16	6	5.81	144.591	13.149	54	7
2002	9	8	18	44	25.38	143.014	-3.353	13	7.6
2002	11	2	1	26	12.47	96.114	2.901	28.1	7.2
2003	1	20	8	43	6.58	160.892	-10.48	25	7.3
2003	1	22	2	6	36.41	-104.147	18.693	23.9	7.5
2003	3	17	16	36	18.11	177.909	51.263	28.7	7
2003	8	21	12	12	51.83	167.052	-45.099	25	7.2
2003	9	25	19	50	8.43	143.916	41.898	30	8.3
2003	9	25	21	8	1.9	143.58	41.799	32.5	7.4
2003	10	31	1	6	31.47	142.59	37.805	20	7
2003	11	17	6	43	7.31	178.723	51.103	25	7.8
2003	12	27	16	1	2.43	169.796	-21.942	10	7.3
2004	1	3	16	23	19.55	169.9	-22.398	15	7.1
2004	9	5	10	7	9.35	136.795	33.077	22.6	7.2
2004	9	5	14	57	19.56	137.155	33.23	14	7.4
2004	11	15	9	6	56.45	-77.471	4.686	15	7.2
2004	11	28	18	32	14.23	145.179	43.015	44	7
2004	12	26	0	58	53.72	95.952	3.331	30	9.3
2004	12	26	4	21	27.53	93.024	6.925	20	7.2
2005	3	28	16	9	37.51	97.154	2.092	30	8.6
2005	7	24	15	42	6.87	92.124	7.938	16	7.2
2005	8	16	2	46	28.58	142.012	38.216	40.8	7.2
2005	9	9	7	26	44.38	153.517	-4.495	95	7.7
2006	5	3	15	26	35.2	-174.265	-19.969	15	8
2006	7	17	8	19	27.64	107.323	-9.328	25.3	7.7
2006	11	15	11	14	16.72	153.319	46.517	31.1	8.3
2007	3	25	0	40	2.18	169.464	-20.609	34	7.1
2007	4	1	20	39	58.08	157.092	-8.389	15	8.1
2007	4	1	20	47	33.23	155.915	-7.209	20	7.5
2007	8	15	23	40	57.96	-76.663	-13.39	38.7	8
2007	9	2	1	5	18.56	165.779	-11.606	35	7.2
2007	9	12	11	10	27.7	101.502	-4.407	34	8.5
2007	9	12	23	49	3.63	100.761	-2.572	35	7.9
2007	9	13	3	35	28.44	99.549	-2.172	20.7	7.1
2007	9	30	5	23	35.3	164.046	-49.359	10	7.4
2007	11	14	15	40	50.51	-69.969	-22.325	40	7.7
2007	12	19	9	30	27.91	-179.468	51.355	34	7.2
2008	2	20	8	8	31.41	96.007	2.716	30.8	7.3
2008	2	25	8	36	33.82	99.976	-2.546	28.6	7.2
2008	4	9	12	46	12.95	168.952	-20.071	30	7.3
2008	9	29	15	19	31.46	-177.515	-29.89	36	7
2009	1	3	19	43	54.94	132.738	-0.502	30	7.7
2009	1	3	22	33	42.49	133.338	-0.696	35	7.4
2009	2	18	21	53	45.82	-176.211	-27.412	30	7
2009	7	15	9	22	32.66	166.678	-45.836	22.5	7.8
2009	10	7	22	3	15.14	166.431	-13.037	37.1	7.6
2009	10	7	22	18	26.87	166.309	-12.607	39.9	8
2009	10	7	22	18	52.15	166.456	-12.449	40	7.8
2009	10	7	23	13	50.12	166.403	-13.11	40.5	7.4
2010	1	3	22	36	28.52	157.439	-8.865	20	7.1
2010	2	26	20	31	26.72	128.492	25.955	25	7
2010	2	27	6	34	12.97	-72.848	-36.207	25	8.8
2010	3	11	14	55	28.97	-71.895	-34.328	25	7
2010	4	6	22	14	59.98	97.082	2.347	20	7.8
2010	5	27	17	14	46.85	166.711	-13.675	35	7.2
2010	6	12	19	26	49.37	91.951	7.84	27.3	7.5
2010	7	18	13	34	59.8	150.705	-6.032	35	7.3
2010	8	10	5	23	45.9	168.02	-17.56	30	7.3
2010	10	25	14	42	21.61	100.066	-3.545	17.6	7.8
2010	12	25	13	16	39.35	168.018	-19.789	25	7.3
2011	1	2	20	20	18.34	-73.377	-38.382	25	7.1
2011	3	9	2	45	19.78	142.987	38.433	28	7.3
2011	3	11	5	46	23.15	142.546	38.285	20	9.1
2011	3	11	6	15	38.09	141.084	36.22	30	7.9
2011	3	11	8	19	27.31	141.59	36.205	25	7.1
2011	4	7	14	32	44.4	141.707	38.25	55	7.1
2011	6	24	3	9	40.78	-171.819	51.983	65	7.3
2011	7	6	19	3	19.09	-176.249	-29.5	20	7.6
2011	7	10	0	57	10.94	143.286	38.054	25	7
2011	8	20	16	55	3.2	168.103	-18.27	30	7.1
2011	8	20	18	19	24.32	168.236	-18.306	30	7.1
2011	10	21	17	57	13.8	-176.101	-28.927	15	7.4
2011	10	28	18	54	34.23	-76.103	-14.516	25	7
2012	3	20	18	2	47.87	-98.325	16.521	20	7.5
2012	3	25	22	37	6.54	-72.036	-35.253	30	7.1
2012	8	27	4	37	20.05	-88.654	12.189	20	7.3
2012	9	5	14	42	8.23	-85.402	10.055	25	7.6
2012	11	7	16	35	45.83	-92.026	14.056	15	7.4
2013	2	6	1	12	25.13	165.144	-10.789	15.4	7.9
2013	2	6	1	54	15.83	165.787	-10.496	14.1	7
2013	2	8	15	26	38.9	166.153	-10.892	23.6	7.1
2013	8	30	16	25	2.09	-175.202	51.52	30	7
2013	9	25	16	42	44.15	-74.585	-15.906	46.1	7
2014	4	1	23	46	48.36	-70.764	-19.594	25	8.1
2014	4	1	23	57	59.11	-71.018	-19.99	25	7
2014	4	3	2	43	16.98	-70.466	-20.628	30	7.7
2014	4	11	7	7	21.82	155.039	-6.604	50	7.1
2014	4	12	20	14	40.52	162.143	-11.273	27.3	7.6
2014	4	18	14	27	24.09	-101.004	17.354	20	7.3
2014	4	19	13	28	0.56	154.985	-6.71	36	7.5
2014	10	14	3	51	34.29	-88.017	12.58	40	7.3
2015	3	29	23	48	31.69	152.583	-4.752	41.5	7.5
2015	5	5	1	44	5.64	151.848	-5.525	38.3	7.5
2015	5	22	21	45	19.85	163.632	-11.098	18.2	7
2015	7	27	21	41	21.34	138.544	-2.717	53.5	7
2015	9	16	22	54	33.5	-71.605	-31.687	29.6	8.3
2015	9	16	23	18	42.18	-71.584	-31.549	35.7	7.1

## Sheet: S3
Year	Month	Day	Hour	Minute	Second	Longitude (deg.)	Llatitude (deg.)	Depth (km)	Magnitude
1900	7	29	6	59	0	165	-10	0	7.6
1900	10	9	12	25	0	-153.48	57.09	999	7.9
1900	10	29	9	11	0	-66	11	0	7.7
1901	8	9	13	1	0	170	-22	0	7.9
1901	8	9	18	33	0	144	40	0	7.5
1901	12	30	22	34	0	-160	52	999	7
1901	12	31	9	2	30	-171.02	51.45	999	7.1
1902	1	1	5	20	30	-167.45	52.38	999	7
1902	4	19	2	23	0	-91	14	0	7.5
1902	8	22	3	0	0	77	40	0	7.7
1902	9	22	1	46	0	146	18	0	7.5
1902	9	23	20	18	0	-93	16	0	7.8
1903	1	14	1	47	0	-98	15	0	7.7
1903	1	17	16	5	0	-175.16	50.85	999	7
1904	6	25	14	45	39	161.417	51.565	15	7.5
1904	6	25	21	0	37	160.445	52.864	30	7.7
1904	8	27	21	56	0	-148.08	64.66	999	7.3
1905	2	14	8	46	0	-178.55	50.73	999	7.3
1905	3	22	3	38	0	174.83	51.28	999	7
1905	4	4	0	49	59	76.788	32.636	20	7.9
1905	7	9	9	40	39	98.483	49.709	15	8
1905	7	23	2	46	22	96.61	49.369	15	8.3
1905	9	8	1	43	2	15.784	38.636	15	7.2
1905	9	15	6	2	0	-171.45	52.06	999	7.4
1905	11	8	22	6	10	23.974	39.114	15	7.4
1906	1	21	13	49	33	138.101	34.167	300	7.4
1906	1	31	15	36	10	-79.369	0.955	20	8.8
1906	4	18	13	12	27.7	-122.55	37.75	11.7	7.9
1906	8	17	0	11	10	178.18	51.853	110	8.3
1906	8	17	0	40	4	-71.4	-32.4	35	8.2
1906	9	14	16	4	43	147.281	-6.249	35	8
1906	10	24	14	43	18	67.021	36.79	35	7
1906	12	22	18	21	11	85.572	44.284	15	7.8
1906	12	23	17	22	0	-153.9	56.85	999	7.3
1907	1	4	5	19	11	94.209	1.873	15	7.8
1907	4	15	6	8	25	-97.304	16.513	30	7.8
1907	9	2	16	1	0	169.73	52.59	999	7.4
1907	10	21	4	23	43	70.585	39.179	20	7.4
1908	5	15	8	31	36	-141	59	999	7
1908	12	12	12	54	57	96.773	26.948	15	7
1908	12	28	4	20	26	15.349	38	15	7
1909	1	23	2	48	28	50.41	34.248	15	7.3
1909	3	13	14	29	0	142.29	35.407	15	7.1
1909	4	10	19	36	0	175	52	999	7
1909	7	7	21	37	47	70.251	35.387	200	7.7
1909	7	30	10	51	51	-99.427	16.471	20	7.5
1909	9	8	16	49	48	-169	52.5	90	7.4
1909	10	20	23	41	22	69.333	28.074	35	7
1910	4	12	0	22	24	123.973	25.911	235	8.1
1910	6	16	6	30	43	169.438	-19.572	100	7.8
1910	9	9	1	13	18	179.38	50.75	999	7
1910	11	9	6	2	0	166.904	-16.289	20	7.3
1910	12	13	11	37	27	31.27	-6.351	15	7.3
1910	12	16	14	44	55	126.051	4.685	15	7.6
1911	1	3	23	25	48	78.53	43.013	20	7.7
1911	2	18	18	41	9	72.628	38.331	15	7.3
1911	6	7	11	2	50	-102.442	18.517	30	7.6
1911	6	15	14	25	53	128.778	29.049	100	7.9
1911	7	12	4	7	38	127.103	8.546	15	7.7
1911	8	16	22	41	17	136.944	7.237	15	7.8
1911	9	17	3	26	0	180	51	999	7.1
1911	12	16	19	14	32	-99.994	17.159	30	7.3
1912	1	31	20	11	48	-147.5	61	80	7
1912	5	23	2	24	4	96.737	21.036	15	7.5
1912	7	7	7	57	0	-146.14	63.07	999	7.2
1912	8	9	1	29	3	27.023	40.638	15	7.1
1912	9	29	20	51	23	136.888	7.299	15	7.5
1912	11	7	7	40	24	-155	57.5	90	7.3
1913	3	14	8	45	4	126.121	5.354	15	7.8
1913	5	30	11	47	11	151.767	-4.685	15	7.2
1913	6	22	13	49	52	-178	48	999	7.2
1913	6	26	4	57	19	-173.854	-20.53	25	7.7
1913	8	6	22	14	37	-73.823	-16.469	25	7.7
1914	1	30	3	35	45	-75.057	-36.292	15	7.6
1914	5	26	14	22	47	136.943	-1.829	15	8.1
1914	6	25	19	7	25	101.82	-3.924	35	7.6
1914	8	4	22	41	39	92.09	42.747	15	7.3
1914	10	3	22	7	7	30.021	37.629	15	7
1914	10	23	6	18	44	128.141	4.239	35	7.4
1915	2	28	18	59	12	123.492	23.359	20	7.3
1915	5	1	5	0	10	155.162	48.361	30	7.8
1915	7	31	1	31	32	162.052	54.121	20	7.3
1915	11	1	7	23	53	143.021	38.594	30	7
1915	11	21	0	13	42	-115	32	999	7
1916	1	1	13	20	49	152.548	-4.739	35	7.9
1916	1	13	6	18	35	135.731	-3.196	25	7.1
1916	1	13	8	20	32	138.011	-3.987	35	7.7
1916	1	24	6	55	13	37.329	40.074	15	7
1916	2	6	21	51	33	179.051	50.459	15	7
1916	2	27	20	21	14	-87.99	11.542	15	7.2
1916	4	18	4	1	48	-170	53.25	170	7.4
1916	8	28	6	39	41	80.745	29.73	20	7
1916	10	31	15	31	0	157.998	49.755	15	7.3
1917	1	30	2	45	40	163.168	56.136	20	7.9
1917	5	1	18	26	20	-176.461	-31.08	15	8.2
1917	5	31	8	47	32	-159.433	54.934	35	7.4
1917	6	26	5	49	46	-173.562	-14.739	15	8
1917	7	29	21	52	32	141.572	-3.687	35	7.4
1918	2	13	6	7	18	117.104	23.582	15	7.3
1918	5	20	14	36	7	-34.933	7.506	15	7.3
1918	5	20	18	3	40	153.171	-2.268	15	7
1918	7	3	6	52	8	143.404	-3.211	15	7.5
1918	7	8	10	22	8	90.853	24.599	15	7.2
1918	8	15	12	18	21	124.377	5.967	20	8.3
1918	9	7	17	16	23	150.653	46.737	15	8.1
1918	10	11	14	14	42	-67.219	18.802	15	7.1
1918	10	27	17	6	40	149.683	-1.402	15	7.2
1918	11	8	4	38	9	151.896	44.893	15	7.8
1918	12	2	9	47	34	-43.549	11.391	10	7.1
1918	12	4	11	47	50	-70.608	-26.538	40	7.8
1919	1	1	3	0	34	-178.106	-19.307	485	7.8
1919	3	2	3	26	35	-78.319	-43.8	15	7.2
1919	3	2	11	45	15	-71.695	-43.109	15	7.2
1919	4	17	11	22	9	-178.11	-30.418	35	7.2
1919	4	30	7	17	17	-172.515	-18.352	25	8.1
1919	5	3	0	52	3	145.403	40.783	15	7.2
1919	5	6	19	41	14	153.714	-4.852	35	7.8
1919	7	8	21	6	14	31.566	-8.174	15	7.2
1920	2	2	11	22	24	152.017	-4.967	35	7.8
1920	3	20	18	31	25	-110.726	-35.848	10	7
1920	5	13	1	48	44	144	-3.65	25	7
1920	6	5	4	21	35	121.986	23.684	20	7.8
1920	9	20	14	39	3	168.523	-20.088	25	8.1
1920	12	10	4	26	7	-70.256	-37.723	15	7.3
1920	12	16	12	5	55	105.606	36.888	15	8.3
1921	2	4	8	22	41	-90.805	15.681	15	7
1921	2	27	18	23	37	-173.042	-18.887	15	7.4
1921	3	28	7	49	30	-87.09	13.635	15	7.3
1921	4	2	9	36	53	124.829	23.801	15	7
1921	9	11	4	1	44	110.623	-10.08	15	7.6
1921	10	15	4	58	19	166.868	-12.745	35	7.1
1921	11	11	18	36	20	127.339	7.563	15	7.4
1921	11	15	20	36	43	70.711	36.202	240	7.8
1921	12	18	15	29	28	-71.322	-3.827	540	7.3
1922	1	17	3	50	28	-71.398	-3.025	475	7.9
1922	1	31	13	17	31	-125.54	41.115	15	7.3
1922	5	9	13	50	30	118.683	-9.272	35	7
1922	9	1	19	16	7	121.842	24.33	20	7.1
1922	10	14	23	46	52	121.325	24.613	15	7
1922	11	7	23	0	17	-71.96	-28.365	25	7
1922	11	11	4	32	51	-69.852	-28.293	70	8.5
1923	2	2	5	7	48	160.692	53.633	35	7.2
1923	2	3	16	1	50	160.472	54.486	15	8.4
1923	2	24	7	34	44	163.265	55.388	15	7.3
1923	3	2	16	48	34	124.857	7.619	15	7
1923	3	24	12	40	17	100.75	31.295	15	7
1923	5	4	16	26	48	-156.832	55.828	25	7
1923	6	22	6	44	40	98.711	22.845	25	7.2
1923	7	13	11	13	41	131.082	30.967	35	7
1923	9	1	2	58	35	139.298	35.413	15	8.1
1923	9	2	2	46	41	139.926	35.007	15	7.8
1923	10	7	3	29	38	129.55	-1.231	15	7.4
1923	11	4	0	4	35	153.001	-4.619	35	7
1924	3	4	10	7	53	-83.915	9.791	15	7.1
1924	4	14	16	20	36	126.038	6.722	15	8
1924	5	4	16	51	50	-178.755	-21.246	535	7.1
1924	6	26	1	37	33	158.563	-56.198	10	7.5
1924	7	3	4	40	12	84.164	36.983	10	7
1924	7	11	19	44	46	83.453	37.064	10	7.2
1924	7	24	4	55	19	158.911	-49.522	15	7.1
1924	8	14	18	2	41	141.387	36.135	15	7
1924	8	30	3	4	59	126.893	8.963	15	7.1
1925	1	18	12	5	56	153.607	47.803	35	7.2
1925	3	22	8	41	58	168.574	-18.7	35	7.2
1925	4	11	10	42	6	58.358	-34.646	10	7.1
1925	4	16	19	52	41	121.1	21.788	15	7
1925	5	3	17	21	47	126.304	1.19	15	7.1
1925	6	3	4	33	54	126.01	1.292	15	7
1925	6	9	13	40	23	143.467	-4.015	25	7
1925	8	19	12	7	32	167.086	55.35	15	7
1925	10	13	17	40	38	-42.266	10.794	10	7.2
1925	11	10	13	50	37	130.62	-0.652	15	7.3
1925	11	13	12	14	51	124.767	12.653	20	7.2
1925	11	16	11	55	1	-106.846	18.496	15	7
1926	1	25	0	36	25	159.248	-10	15	7.6
1926	2	8	15	18	2	-88.666	12.299	20	7.2
1926	3	21	14	19	9	-23.662	-60.879	10	7
1926	3	27	10	48	39	157.446	-8.943	15	7
1926	4	12	8	32	32	161.634	-10.349	15	7.3
1926	8	25	5	44	46	172.139	-23.145	20	7
1926	9	2	1	21	51	57.906	-34.455	10	7
1926	9	10	10	34	27	110.617	-9.156	35	7.1
1926	9	16	17	59	12	159.451	-9.504	15	7.1
1926	10	3	19	38	5	159.597	-50.182	10	7.4
1926	10	13	19	8	18	-175.288	51.49	40	7
1926	10	26	3	44	45	139.283	-2.834	35	7.6
1926	11	5	7	55	27	-86.875	12.598	15	7
1927	1	24	1	5	47	167.64	-18.313	30	7.1
1927	2	16	1	35	26	153.553	46.545	15	7
1927	3	3	1	5	10	122.094	-6.718	15	7.1
1927	3	7	9	27	42	135.013	35.632	10	7
1927	5	22	22	32	49	102.489	37.645	15	7.7
1927	6	3	7	12	7	130.363	-6.766	35	7.5
1927	8	5	21	12	58	142.217	37.631	35	7
1927	8	10	11	36	12	131.764	-0.56	15	7.1
1927	10	24	15	59	55	-136.67	57.776	10	7.3
1927	11	21	23	12	32	-72.926	-44.816	15	7.2
1927	12	28	18	20	33	160.05	55.245	15	7.2
1928	1	6	19	31	59	35.86	0.34	15	7
1928	3	9	18	5	29	88.436	-2.649	15	7.7
1928	3	16	5	1	6	170.236	-22.455	10	7.6
1928	3	22	4	17	5	-96.107	16.142	15	7.6
1928	3	29	5	6	5	137.858	31.748	405	7
1928	4	14	9	0	0	25.717	42.329	10	7.1
1928	4	18	19	22	56	25.109	42.356	15	7.1
1928	5	27	9	50	29	142.819	39.916	35	7.2
1928	6	17	3	19	34	-96.585	16.182	20	7.9
1928	6	29	22	49	43	170.959	-15.651	15	7.1
1928	8	4	18	26	19	-98.209	16.004	20	7.2
1928	10	9	3	1	13	-97.502	16.19	25	7.5
1928	12	1	4	6	17	-72.105	-35.155	35	7.7
1928	12	2	4	20	25	-72.812	-35.685	30	7
1928	12	7	9	14	7	133.836	-4.191	15	7
1928	12	19	11	37	18	124.178	6.753	25	7.4
1929	2	2	0	0	25	-22.284	-1.179	10	7.1
1929	2	22	20	41	51	-41.984	10.684	10	7.1
1929	3	7	1	34	42	-169.753	50.852	15	7.8
1929	3	9	10	50	30	172.03	-42.968	20	7
1929	5	1	15	37	36	57.736	38.117	10	7.2
1929	5	26	22	40	8	-130.713	51	15	7.3
1929	6	13	9	24	44	125.948	8.097	35	7.2
1929	6	16	22	47	30	172.397	-41.982	20	7.3
1929	6	27	12	47	13	-29.434	-55.342	15	8.1
1929	7	5	14	19	9	-178.152	51.473	35	7
1929	7	7	21	23	17	-177.771	51.474	35	7.3
1929	11	15	18	50	28	142.734	7.542	10	7.1
1929	11	17	3	43	18	126.301	6.484	35	7
1929	11	18	20	32	0	-56.016	44.421	10	7.2
1929	12	17	10	58	42	171.972	53.559	20	7.8
1930	3	26	7	12	8	125.808	-7.738	10	7
1930	5	5	13	46	1	96.43	17.86	35	7.5
1930	5	6	22	34	26	44.781	38.087	15	7.1
1930	6	11	0	49	48	148.854	-6.231	35	7
1930	7	2	21	3	43	90.177	25.929	15	7.1
1930	10	24	20	15	10	146.661	18.426	25	7.2
1930	11	9	19	8	39	132.454	-0.412	25	7
1930	11	10	13	35	26	141.4	36.417	30	7.7
1930	12	3	18	51	47	96.298	18.233	10	7.4
1931	1	15	1	50	48	-96.583	16.037	35	7.6
1931	1	27	20	9	19	96.79	25.851	15	7.6
1931	1	28	21	24	12	144.357	10.888	15	7.2
1931	2	2	22	46	52	176.42	-39.659	35	7.4
1931	2	10	6	34	34	102.557	-5.412	35	7
1931	2	13	1	27	27	176.216	-39.482	45	7.3
1931	3	9	3	49	0	142.398	40.572	35	7.8
1931	3	18	8	2	25	-71.478	-33.778	35	7.2
1931	5	20	2	22	52	-16.168	37.795	10	7.1
1931	8	7	2	11	44	142.077	-3.417	35	7
1931	8	10	21	18	45	89.915	46.817	10	7.9
1931	8	18	14	21	5	89.859	47.264	10	7.1
1931	8	27	15	27	21	67.365	29.784	10	7.2
1931	9	25	5	59	52	102.279	-5.433	35	7.4
1931	10	3	19	13	22	161.11	-11.117	15	7.9
1931	10	3	21	18	17	161.333	-12.131	15	7
1931	10	3	22	47	46	161.414	-10.931	15	7
1931	10	10	0	19	57	161.211	-9.732	15	7.7
1931	11	2	10	3	4	132.009	31.899	35	7.5
1932	1	29	13	41	16	154.255	-6.647	15	7.2
1932	5	14	13	11	4	125.805	0.493	15	7.7
1932	5	21	10	10	4	-88.07	13.175	15	7.1
1932	5	26	16	9	48	178.854	-25.447	570	7.6
1932	6	3	10	36	56	-103.784	19.786	15	8.1
1932	6	18	10	12	11	-103.907	19.419	15	7.8
1932	6	22	12	59	31	-104.224	19.373	25	7.7
1932	12	4	8	11	17	121.005	2.451	15	7.2
1932	12	25	2	4	30	96.616	39.496	15	7.9
1933	1	21	19	21	13	57.698	-33.921	10	7.1
1933	2	23	8	9	19	-70.157	-20.5	35	7.2
1933	3	2	17	31	0	144.59	39.209	15	8.4
1933	6	18	21	37	36	142.484	38.083	30	7.2
1933	6	24	21	54	49	104.596	-5.226	20	7.6
1933	8	25	7	50	33	103.676	32.012	15	7.3
1933	8	28	22	19	48	-26.838	-60.041	35	7.5
1933	11	20	23	21	35	-70.014	73.122	15	7.7
1934	1	15	8	43	25	86.589	26.885	15	8
1934	2	14	3	59	39	119.199	17.463	15	7.5
1934	2	24	6	23	48	143.971	23.064	35	7.5
1934	2	28	14	21	49	150.706	-5.444	15	7.1
1934	3	5	11	46	22	175.171	-40.497	35	7.2
1934	3	24	12	4	33	160.827	-10.108	15	7
1934	4	15	22	15	22	126.676	7.681	35	7.1
1934	7	18	1	36	31	-82.492	7.903	30	7.5
1934	7	18	19	40	19	166.977	-11.936	10	7.7
1934	7	21	6	18	22	165.89	-11.129	15	7.3
1934	11	30	2	5	16	-105.276	18.499	15	7.1
1934	12	15	1	57	42	89.162	31.25	15	7.2
1935	4	20	22	2	1	120.675	24.294	15	7
1935	5	30	21	32	57	66.477	28.941	25	7.5
1935	8	3	1	10	6	96.403	4.401	25	7.2
1935	8	17	1	44	37	171.513	-22.292	20	7.2
1935	9	4	1	37	44	121.299	22.324	15	7
1935	9	11	14	4	4	146.613	43.384	35	7.2
1935	9	20	1	46	43	141.416	-3.824	30	7.8
1935	9	20	5	23	11	142.64	-3.776	35	7
1935	10	12	16	45	24	143.304	40.199	15	7
1935	10	18	0	12	0	144.011	40.235	15	7.1
1935	12	14	22	5	26	-92.38	14.712	35	7.3
1935	12	15	7	7	53	161.443	-10.345	35	7.6
1935	12	17	19	17	35	125.769	22.498	15	7
1935	12	28	2	35	31	98.255	-0.29	30	7.6
1936	2	15	12	46	59	133.187	-4.408	15	7.1
1936	4	1	2	9	28	126.368	4.241	35	7.8
1936	4	19	5	7	17	156.557	-7.613	20	7.4
1936	6	30	15	6	41	160.811	51.224	15	7.5
1936	7	13	11	12	18	-70.11	-24.72	35	7.5
1936	8	22	6	51	35	121.214	21.991	15	7.1
1936	8	23	21	12	16	94.719	5.316	50	7
1936	9	19	1	1	47	97.535	3.685	20	7.2
1936	10	5	9	44	21	126.354	1.642	15	7
1936	11	2	20	45	58	142.276	38.236	35	7.2
1936	11	13	12	31	33	163.404	55.956	20	7.2
1937	1	7	13	20	42	97.759	35.434	15	7.8
1937	1	25	6	34	6	162.618	-10.42	15	7.2
1937	2	21	7	2	42	149.72	44.443	30	7.4
1937	4	16	3	1	38	-177.315	-20.596	330	7.3
1937	6	21	15	13	4	-79.741	-8.335	30	7.1
1937	7	22	17	9	33	-146.565	64.726	10	7
1937	8	11	0	55	56	116.479	-6.538	610	7.1
1937	8	20	11	59	21	121.68	14.575	15	7.5
1937	9	3	18	48	12	-177.5	52.5	80	7.2
1937	12	23	13	18	2	-98.359	16.749	25	7.4
1938	1	24	10	31	50	-35.937	-60.679	10	7
1938	2	1	19	4	22	131.614	-5.045	25	8.5
1938	5	12	15	39	6	147.634	-6.154	35	7.7
1938	5	19	17	8	41	118.881	-0.557	35	7.7
1938	5	23	7	18	30	141.491	36.517	15	7.7
1938	5	23	8	21	51	120.045	18	15	7.1
1938	5	30	14	29	52	168.825	-20.008	35	7.1
1938	6	10	9	53	43	125.273	25.143	20	7.7
1938	6	16	2	15	18	129.449	27.649	20	7.5
1938	8	16	4	28	1	93.915	22.752	75	7
1938	8	29	15	22	24	124.101	12.065	15	7
1938	9	7	4	3	20	121.526	23.802	15	7.2
1938	10	10	20	48	7	126.585	2.379	15	7.3
1938	10	19	4	13	30	89.707	49.114	10	7.1
1938	10	20	2	19	31	122.852	-9.126	90	7.3
1938	11	5	8	43	24	142.09	36.966	35	7.8
1938	11	5	10	50	18	142.221	37.166	35	7.7
1938	11	6	8	53	55	142.303	37.393	30	7.7
1938	11	6	21	38	48	142.43	37.019	25	7.6
1938	11	10	20	18	49	-158.181	55.178	35	8.2
1938	12	16	17	21	23	167.214	-45.737	15	7
1939	1	25	3	32	15	-72.315	-36.305	35	7.8
1939	1	30	2	18	30	155.468	-7.042	35	7.8
1939	2	3	5	26	23	159.439	-9.386	15	7
1939	3	21	1	11	15	89.26	-1.267	15	7.5
1939	4	5	16	42	44	168.973	-19.881	30	7
1939	4	18	6	22	44	-70.842	-27.182	35	7.4
1939	4	21	4	29	7	139.637	47.643	530	7
1939	4	30	2	55	30	159.812	-9.873	15	7.8
1939	5	1	5	58	30	139.682	39.945	10	7
1939	5	2	13	14	54	-113.54	29.268	10	7
1939	9	8	12	4	47	174.97	51.035	15	7.1
1939	10	10	18	31	59	143.085	38.53	20	7
1939	12	21	21	0	31	122.51	-0.073	35	8.1
1939	12	26	23	57	23	39.577	39.771	20	7.8
1940	1	17	1	14	56	148.044	17.121	15	7.5
1940	5	24	16	33	59	-77.487	-11.094	45	8.2
1940	7	14	5	52	54.5	178.2	52	65	7.4
1940	8	1	15	8	25	139.489	44.527	15	7.5
1940	8	13	15	36	47	132.276	36.019	10	7
1940	10	11	18	41	19	-73.63	-42.041	35	7
1940	11	10	1	39	5	26.563	45.708	90	7.8
1940	12	28	16	37	44	147.558	18.245	15	7.7
1941	1	13	16	27	44	152.071	-4.175	15	7.4
1941	4	15	19	9	57	-102.994	18.69	30	7.6
1941	5	17	2	24	59	166.284	-10.817	35	7.4
1941	6	26	11	52	3	92.575	12.017	20	7.6
1941	8	2	11	41	30	-177.69	-29.716	35	7.2
1941	11	5	17	38	49	123.467	12.842	15	7
1941	11	8	23	37	28	122.791	0.742	35	7.4
1941	11	18	16	46	32	131.949	32.095	35	7.9
1941	11	25	18	3	58	-18.953	37.446	10	8
1941	12	5	20	47	3	-83.457	8.396	20	7.3
1941	12	6	21	24	49	-84.528	8.523	15	7
1941	12	16	19	19	43	120.393	23.304	15	7.3
1941	12	26	14	48	6	99.814	22.408	10	7.2
1942	1	27	13	29	11	135.062	-4.197	17.5	7.2
1942	4	8	15	40	27	120.483	13.061	15	7.4
1942	5	14	2	13	27	-79.955	-0.025	20	7.8
1942	6	14	3	9	53	147.822	14.637	15	7
1942	6	24	11	16	30	175.868	-41.186	15	7
1942	8	6	23	37	2	-91.138	13.862	35	7.7
1942	8	24	22	50	32	-74.708	-14.819	30	8.1
1942	10	20	23	21	53	122.455	7.949	35	7.2
1942	11	10	11	41	28	30.336	-49.92	10	8
1942	11	28	10	38	47	-35.64	7.344	10	7.2
1942	12	20	14	3	9	36.732	40.87	10	7
1943	2	22	9	20	49	-101.451	17.457	20	7.4
1943	3	9	9	48	59	-28.36	-60.371	20	7
1943	4	1	14	18	17	105.48	-6.389	35	7.1
1943	4	6	16	7	17	-71.475	-31.432	35	8.1
1943	5	3	1	59	14	124.312	13.001	15	7.2
1943	5	25	23	7	40	127.178	7.4	15	7.8
1943	6	8	20	42	43	102.153	-2.908	15	7.4
1943	6	9	3	6	20	100.736	-0.827	10	7.8
1943	6	13	5	11	42	143.315	40.982	35	7.2
1943	7	23	14	53	10	109.803	-8.591	60	7
1943	7	29	3	2	17	-67.131	18.905	15	7.7
1943	9	6	3	41	29	158.737	-53.983	10	7.4
1943	9	10	8	37	0	133.993	35.448	15	7
1943	10	23	17	23	21	93.852	26.637	15	7.2
1943	11	3	14	32	21	-151.051	61.776	15	7.6
1943	11	6	8	31	41	134.015	-5.602	15	7.7
1943	11	26	22	20	48	33.562	40.916	20	7.5
1943	12	23	19	0	14	153.832	-5.567	35	7
1944	1	15	23	49	32	-68.436	-31.372	15	7
1944	2	1	3	22	41	32.992	40.696	30	7.6
1944	2	29	16	28	8	75.144	0.059	15	7.1
1944	3	9	22	12	58	83.892	43.29	10	7.1
1944	4	27	14	38	12	133.977	-0.863	15	7.6
1944	5	25	1	6	39	-179.44	-21.578	632.7	7.3
1944	5	25	12	58	11	152.488	-2.424	15	7.1
1944	6	28	7	58	56	-92.894	14.315	25	7
1944	7	27	0	4	23	-165.5	54	70	7.1
1944	9	23	12	13	24	159.918	53.359	35	7.2
1944	10	5	17	28	34	171.768	-22.174	120	7
1944	11	16	12	11	2	166.251	-11.936	35	7.1
1944	11	24	4	49	6	169.184	-19.127	165	7.2
1944	12	7	4	35	45	136.204	33.682	15	8.1
1945	2	10	4	57	58	142.06	41.037	58.7	7.2
1945	2	26	22	14	30	143.58	25.715	15	7.2
1945	4	15	2	35	29	163.641	57.401	35	7
1945	9	1	22	44	11	166.022	-46.939	20	7.5
1945	11	27	21	56	54	63.601	24.927	15	8.1
1946	4	1	12	29	1	-162.832	53.492	15	8.6
1946	5	8	5	20	27	99.096	-0.746	35	7.3
1946	6	23	17	13	19	-125.34	49.76	30	7.3
1946	8	4	17	51	10	-69.248	19.083	15	7.5
1946	8	8	13	28	33	-69.657	19.538	15	7
1946	9	12	15	17	23	95.666	24.054	15	8
1946	9	29	3	2	6	153.379	-5.158	50	7.8
1946	11	1	11	14	28	-174.453	51.752	25	7
1946	11	2	18	28	35	71.854	41.757	25	7.5
1946	12	20	19	19	10	135.895	33.116	15	8.3
1947	3	17	8	19	37	99.529	33.479	15	7.3
1947	3	25	20	32	37	177.562	-38.951	165	7
1947	4	2	5	39	16	137.847	-1.159	15	7.3
1947	5	27	5	58	58	134.986	-1.86	15	7.6
1947	6	7	18	47	51	124.658	11.182	15	7
1947	6	12	9	2	28	126.156	1.201	15	7
1947	6	13	20	24	59	145.567	21.722	35	7
1947	6	19	7	34	41	145.464	21.6	35	7.2
1947	7	29	13	43	25	93.628	28.576	20	7.3
1947	10	6	19	55	37	21.897	36.728	15	7.3
1947	10	16	2	9	51	-148.613	64.131	26	7.2
1947	11	1	14	58	57	-74.725	-10.973	20	7.6
1947	11	4	0	9	14	140.78	44.01	15	7
1948	1	24	17	46	44	122.295	10.8	15	7.8
1948	1	27	11	58	30	-178.557	-20.222	595	7.1
1948	2	9	12	58	18	27.153	35.631	15	7.3
1948	3	1	1	12	28	127.111	-3.1	15	7.1
1948	3	3	9	9	56	118.915	18.79	15	7
1948	4	17	16	11	32	135.706	33.145	15	7.2
1948	5	14	22	31	49	-161.19	54.61	25	7.1
1948	5	25	7	11	34	100.423	30.166	55	7.1
1948	8	25	6	9	28	-64.482	-24.567	30	7
1948	9	8	15	9	14	-173.879	-21.246	15	7.5
1948	10	5	20	12	9	58.388	38.036	15	7.3
1949	2	23	16	8	11	84.191	41.865	10	7.3
1949	3	4	10	19	31	70.698	36.563	228.7	7.5
1949	3	27	6	34	9	127.637	2.443	60	7
1949	7	2	19	57	14	147.45	16.575	15	7.1
1949	7	10	3	53	41	70.891	39.174	20	7.5
1949	8	22	4	1	18	-133.015	53.673	10	8
1949	12	17	6	53	32	-69.596	-53.923	10	7.7
1949	12	17	15	7	58	-69.753	-53.911	10	7.3
1949	12	29	3	3	56	121.485	17.429	15	7.1
1950	2	28	10	21	0	143.491	45.882	329	7.7
1950	5	26	1	17	14	169.723	-20.253	50	7.1
1950	8	14	22	51	26	-62.838	-27.507	610	7.1
1950	8	15	14	9	34	96.445	28.363	15	8.6
1950	9	19	20	29	53	138.151	-2.077	30	7.2
1950	10	5	16	9	42	-85.046	10.481	97.9	7.5
1950	10	8	3	23	13	128.233	-4.199	20	7.3
1950	10	23	16	13	28	-91.917	14.31	65.3	7.2
1950	11	2	15	28	15	129.183	-6.823	199.7	7.7
1950	12	2	19	51	51	167.654	-18.373	30	7.9
1950	12	9	21	38	51	-67.912	-23.977	113.9	8.2
1950	12	14	1	52	54	-175.874	-19.705	215.9	7.8
1950	12	14	14	15	54	-98.482	16.739	35	7.1
1951	4	14	13	33	2	136.593	61.214	10	7.1
1951	7	11	18	21	59	139.405	28.359	496.7	7.1
1951	8	13	18	33	38	32.96	41.289	25	7
1951	10	21	21	34	21	121.4	23.487	25	7.5
1951	10	22	3	29	35	121.343	23.917	25	7.2
1951	10	22	5	43	7	121.393	23.775	20	7
1951	11	6	16	40	14	154.05	47.297	35	7
1951	11	18	9	35	54	91.261	31.056	30	7.7
1951	11	24	18	47	18	121.249	23.046	25	7.3
1951	11	24	18	50	24	121.214	23.092	30	7.8
1951	12	8	4	14	16	57.47	-34.229	15	7.5
1952	2	14	3	38	17	126.493	-7.78	25	7
1952	3	4	1	22	49	143.899	42.084	45	8.1
1952	3	19	10	57	15	127.099	9.669	15	7.3
1952	7	21	11	52	15.46	-118.998	34.9582	6	7.5
1952	8	17	16	2	14	91.601	30.648	25	7.4
1952	11	4	16	58	30	159.779	52.623	21.6	9
1952	12	6	10	41	22	156.434	-8.229	15	7
1953	1	5	7	48	28	170.973	53.631	21.3	7
1953	3	18	19	6	17	27.648	40.175	10	7.3
1953	3	19	8	27	52	-61.216	13.809	128.8	7.3
1953	4	23	16	24	33	152.868	-4.449	35	7.4
1953	5	6	17	16	48	-72.866	-37.093	66	7.5
1953	7	2	6	57	0	169.635	-19.092	236.2	7.2
1953	11	4	3	49	13	166.464	-13.082	35	7.1
1953	11	25	17	48	55	141.625	34.006	25	7.9
1953	12	12	17	31	29	-80.636	-3.552	25	7.3
1954	2	1	1	6	56	143.467	24.057	15	7.2
1954	2	11	0	30	20	101.217	38.956	25	7
1954	3	29	6	17	7	-3.612	36.988	626.2	7.8
1954	3	31	18	25	50	58	12.185	15	7.1
1954	4	29	11	34	39	-113.024	29.112	10	7.2
1954	12	16	11	7	11	-118.117	39.283	15	7.3
1955	1	5	0	50	21	162.851	-50.075	15	7
1955	2	27	20	43	27	-175.599	-28.336	15	7.5
1955	3	14	13	12	4	-173.5	52.5	100	7
1955	3	18	0	6	52	160.884	54.252	59.2	7.2
1955	3	22	14	5	9	91.653	-9.101	20	7
1955	3	31	18	17	13	123.157	7.658	35	7.4
1955	4	14	1	29	4	101.759	29.957	10	7.1
1955	4	19	20	24	10	-71.935	-30.128	15	7
1955	5	17	14	49	55	93.869	6.828	25.3	7
1955	5	30	12	31	44	142.412	24.319	558.9	7.2
1955	10	10	8	57	50	152.855	-5.062	20	7.3
1956	1	10	8	52	43	-175.241	-26.43	35	7
1956	1	16	23	37	45	-80.213	-0.727	20	7
1956	2	18	7	34	25	138.102	30.206	484.1	7.3
1956	5	23	20	48	32	-178.803	-15.434	419.1	7.6
1956	6	9	23	13	55	67.607	35.155	25	7.3
1956	7	9	3	11	45	25.957	36.664	20	7.7
1956	9	29	23	20	55	140.259	35.677	66.1	7.5
1956	10	24	14	42	18	-86.556	11.682	35	7.1
1957	3	9	14	22	33	-175.626	51.499	25	8.6
1957	3	11	9	58	52	-169.191	52.691	35	7.1
1957	3	11	14	55	24	-178.602	51.339	25	7
1957	3	12	11	45	0	-177.243	51.481	20	7.1
1957	3	14	14	47	50	-176.733	51.196	25	7.1
1957	3	16	2	34	18	-178.87	51.419	25	7.2
1957	3	22	14	21	15	-165.771	53.778	46.6	7.1
1957	4	10	11	30	3	-153.964	55.869	15	7
1957	4	14	19	18	4	-173.381	-15.02	20	7.1
1957	4	24	19	10	13	28.829	36.493	35	7.1
1957	4	25	2	25	41	28.699	36.405	35	7.3
1957	5	26	6	33	37	31.09	40.73	25	7.1
1957	6	22	23	50	35	136.592	-1.723	59.1	7.1
1957	6	27	0	9	36	116.409	56.177	25	7.4
1957	7	28	8	40	12	-99.092	17.055	37.8	7.6
1957	9	24	8	21	14	127.005	5.327	35	7.2
1957	9	28	14	20	3	-178.349	-20.541	586.6	7.4
1957	10	27	22	32	42	161.134	55.75	147.8	7.6
1957	11	29	22	19	50	-66.713	-20.948	232.5	7.7
1957	12	4	3	37	53	99.368	45.189	30	8.1
1957	12	17	13	50	22	166.684	-12.418	123.6	7.8
1958	1	15	19	14	31	-72.242	-16.625	64	7
1958	1	19	14	7	28	-79.489	1.011	27.5	7.6
1958	3	11	0	26	2	124.327	24.945	35	7.2
1958	4	7	15	30	45	-156.343	65.915	15	7.1
1958	7	10	6	15	58	-136.712	58.23	10	7.8
1958	7	26	17	37	14	-69.388	-13.428	612.4	7.5
1958	11	6	22	58	9	148.485	44.479	35	8.3
1958	11	12	20	23	33	148.754	44.215	35	7
1959	1	22	5	10	32	142.33	37.492	35	7
1959	5	4	7	15	47	159.732	53.257	55	7.9
1959	6	14	0	12	6	-68.862	-20.407	109.2	7.1
1959	8	15	8	57	6	121.105	22.078	25	7.2
1959	8	17	21	4	48	156.328	-7.776	25	7
1959	8	18	6	37	14.5	-111.215	44.712	5	7.3
1959	9	14	14	9	46	-177.209	-28.84	35	7.3
1959	12	14	23	22	3	-26.266	-59.935	25	7
1960	1	15	9	30	21	-74.867	-15.008	65	7.1
1960	3	20	17	7	31	143.228	39.869	15	8
1960	3	23	0	23	28	143.316	39.635	15	7
1960	5	21	10	2	57	-73.353	-37.824	25	8.1
1960	5	22	10	30	44	-73.017	-37.775	25	7.1
1960	5	22	18	56	2	-73.039	-38.061	25	7.8
1960	5	22	19	11	20	-73.407	-38.143	25	9.5
1960	6	6	5	55	48	-72.889	-45.785	15	7.8
1960	6	20	2	1	14	-72.917	-38.154	25	7
1960	11	1	8	45	59	-75.031	-38.467	20	7.4
1960	11	20	22	1	57	-80.918	-6.775	15	7.6
1960	11	24	6	52	47	-176.248	-24.678	30	7.2
1960	12	2	9	10	48	-70.297	-24.732	35	7.3
1961	1	16	7	20	13	141.758	36.121	30	7.2
1961	1	16	12	12	30	141.815	36.226	30	7
1961	2	26	18	10	52	131.475	31.739	35	7.5
1961	3	7	10	10	40	-175.568	-28.866	30	7
1961	4	13	16	34	44	77.712	39.762	35	7
1961	7	18	14	3	41	131.683	29.692	30.6	7
1961	7	23	21	51	9	168.29	-18.307	25	7.3
1961	8	11	15	51	36	145.101	43.056	43.9	7.1
1961	8	19	5	9	51	-70.775	-10.75	612.2	7.6
1961	8	31	1	48	39	-70.925	-10.688	597.5	7.2
1961	9	1	0	9	39	-26.801	-59.274	129.2	7.3
1961	9	8	11	26	32	-27.345	-56.332	100.9	7.1
1962	2	14	6	36	5	-72.885	-37.845	30	7.1
1962	3	17	20	47	34	-43.255	10.767	10	7.3
1962	4	12	0	52	44	142.789	38.022	28	7.3
1962	4	23	5	58	13	143.734	42.506	60	7.1
1962	5	11	14	11	54	-99.741	16.96	25	7
1962	5	15	5	23	49	128.218	-7.351	30.2	7.1
1962	5	21	21	15	37	-177.459	-20.088	390	7.5
1962	7	26	8	14	46	-82.729	7.512	25	7.2
1962	9	1	19	20	41	49.843	35.656	15	7
1962	12	8	21	27	21	-63.21	-25.802	588.7	7.2
1963	2	13	8	50	4	122.094	24.411	30	7.2
1963	2	26	20	14	10	146.308	-7.523	186.6	7.5
1963	3	16	8	44	50	154.783	46.636	15	7.2
1963	3	26	9	48	17	-177.675	-29.992	10	7.3
1963	4	16	1	29	23	128.07	-0.975	30	7.1
1963	4	16	1	55	13	128.043	-1.05	30	7.1
1963	8	15	17	25	9	-69.414	-13.866	550	7.7
1963	8	25	12	18	14	-178.684	-17.628	570	7
1963	9	15	0	46	55	165.642	-10.522	35	7.4
1963	9	17	19	20	14	165.36	-10.466	45	7.2
1963	10	12	11	27	0	149.225	44.647	37.5	7
1963	10	13	5	17	59	149.483	44.872	35	8.5
1963	10	20	0	53	12	150.547	44.726	28.2	7.8
1963	11	4	1	17	9	129.684	-6.843	65	8.1
1963	11	9	21	15	32	-71.483	-9.127	590.7	7.6
1963	12	15	19	34	47	108.045	-4.813	661.5	7
1963	12	18	0	30	5	-176.844	-24.749	55	7.6
1964	3	28	3	36	16	-147.339	60.908	25	9.2
1964	3	28	11	30	9	122.139	0.542	130	7.4
1964	4	2	1	11	50	95.374	5.57	60	7
1964	5	7	7	58	15	138.969	40.328	20	7
1964	5	26	10	59	16	-27.655	-56.323	125	7.8
1964	6	16	4	1	43	139.29	38.399	15	7.6
1964	6	23	1	26	38	146.159	43.222	71.3	7.1
1964	7	6	7	22	13	-100.605	18.136	93.3	7.3
1964	7	9	16	39	51	167.666	-15.534	130	7.6
1964	8	13	0	31	15	154.249	-5.557	388.3	7
1964	9	12	22	7	3	164.285	-48.969	20	7.6
1964	9	15	15	29	38	93.101	8.855	70	7.1
1965	1	24	0	11	17	125.952	-2.608	20	8.2
1965	2	4	5	1	22	178.715	51.251	30.3	8.7
1965	2	4	8	40	44	179.605	51.443	30	7.3
1965	2	23	22	11	47	-70.679	-25.633	35	7
1965	3	14	15	53	7	70.724	36.405	207.8	7.4
1965	3	28	16	33	16	-71.233	-32.522	70	7.4
1965	3	30	2	27	4.6	177.93	50.32	20	7.7
1965	5	20	0	40	27	167.34	-14.921	120	7.7
1965	6	11	3	33	47	149.022	44.608	40.7	7
1965	6	11	3	34	4	148.699	44.578	58	7.2
1965	7	2	20	58	40	-167.739	52.99	45	7.8
1965	8	2	13	19	57	157.922	-56.046	10	7.3
1965	8	11	3	40	58	166.98	-15.449	25	7.2
1965	8	11	22	31	51	167.092	-15.861	30	7.6
1965	8	13	12	40	10	166.96	-15.871	25	7.4
1965	8	13	12	40	32	167.607	-16.198	35	7.2
1965	8	23	19	46	4	-95.867	16.081	25	7.4
1965	9	4	14	32	51	-152.525	58.09	27.8	7
1966	3	12	16	31	20	122.583	24.122	30	7.5
1966	6	15	0	59	50	161.006	-10.318	45	7.1
1966	6	22	20	29	7	124.583	-7.24	531.8	7
1966	9	8	21	15	56	128.49	2.388	115	7.7
1966	10	17	21	42	0	-78.228	-10.665	40	8.1
1966	10	19	8	1	34	-15.611	-1.571	15	7
1966	12	28	8	18	7	-70.55	-25.494	25	7.7
1966	12	31	18	23	9	166.552	-12.091	55	7.8
1966	12	31	22	15	19	166.491	-12.326	35	7.1
1967	1	5	0	14	41	103.036	48.168	13.2	7
1967	2	9	15	24	49	-74.798	2.849	55	7
1967	2	13	23	14	24	-34.14	52.812	10	7
1967	2	15	16	11	12	-71.274	-9.163	600.4	7
1967	7	22	16	57	0	30.8	40.751	30	7.4
1967	9	3	21	7	29	-79.674	-10.656	15	7
1967	9	20	9	39	16	164.009	-49.736	20	7
1967	10	9	17	21	49	-179.186	-21.182	636.8	7.2
1967	10	15	8	0	52	-85.872	11.925	160.4	7.1
1967	12	21	2	25	26	-69.939	-21.865	45	7.3
1967	12	25	1	23	32	153.742	-5.208	35	7.2
1968	1	29	10	19	7	146.741	43.566	36.9	7.4
1968	2	12	5	44	45	153.368	-5.42	30	7.3
1968	2	19	22	45	45	24.957	39.368	15	7.2
1968	2	26	10	50	19	121.368	22.733	25	7.1
1968	4	1	0	42	7	132.269	32.449	34.2	7.5
1968	5	16	0	49	2	143.435	40.86	29.9	8.2
1968	5	16	10	39	2	142.864	41.43	25	7.9
1968	5	20	7	13	9	-178.11	-30.799	55	7
1968	5	20	21	9	46	150.219	44.822	28.3	7
1968	5	23	17	24	18	172.02	-41.659	20	7.2
1968	5	28	13	27	19	139.353	-2.85	45	7.5
1968	6	12	13	41	53	143.07	39.503	32.1	7
1968	7	25	7	23	7	-178.217	-30.725	45	7.3
1968	8	1	20	19	22	122.067	16.316	25	7.6
1968	8	2	14	6	43	-97.739	16.519	25	7.3
1968	8	10	2	7	6	126.234	1.514	23	7.6
1968	8	14	22	14	23	119.802	0.157	20	7.2
1968	8	18	18	38	32	159.914	-10.188	543.1	7.3
1968	8	31	10	47	43	59.083	34.158	10	7.1
1968	9	26	18	2	54	-177.914	-30.62	50	7.1
1968	10	7	19	20	20	140.635	26.358	500	7.3
1968	10	23	21	4	44	143.286	-3.33	15	7
1969	1	5	13	26	43	158.888	-7.97	60	7
1969	1	19	7	2	9	143.238	44.985	244.7	7
1969	1	19	18	50	53	167.345	-14.849	112.9	7.1
1969	1	30	10	29	41	127.306	4.569	60	7.6
1969	2	10	22	58	6	178.82	-22.797	660	7.2
1969	2	11	22	16	13	126.581	-6.784	430.5	7.2
1969	2	23	0	36	58	118.904	-3.201	15	7
1969	2	28	2	40	32	-10.613	36.033	10	7.8
1969	4	21	7	19	28	131.938	32.15	38.6	7
1969	8	11	21	27	35	147.859	43.424	30	8.2
1969	8	14	14	19	4	147.647	43.313	27.5	7.1
1969	11	21	2	5	38	94.489	2.005	25	7.6
1969	11	22	23	9	40	163.554	57.65	35	7.4
1969	12	25	21	32	31	-59.694	15.648	20	7.2
1970	1	4	17	0	41	102.543	24.185	11.3	7.1
1970	1	10	12	7	7	126.682	6.785	40	7.2
1970	2	28	10	52	33	-174.915	52.487	164.1	7.1
1970	4	7	5	34	6	121.63	15.791	25	7.4
1970	4	29	14	1	35	-92.653	14.52	35	7.3
1970	5	27	12	5	7	140.23	27.236	390	7.1
1970	5	31	20	23	29	-78.737	-9.183	45	7.9
1970	6	11	16	46	34	158.902	-59.232	15	7.3
1970	6	14	0	0	11	-74.07	-52.028	15	7
1970	6	15	11	14	51	-64.499	-54.476	10	7.2
1970	6	24	13	9	13	-131.055	51.692	18.3	7.4
1970	7	25	22	41	14	131.782	32.053	45	7
1970	7	29	10	16	22	95.34	25.977	76.1	7
1970	7	31	17	8	5	-72.532	-1.597	644.8	8
1970	8	30	17	46	10	151.613	52.301	647.6	7.3
1970	12	2	15	54	22	163.377	-11.154	30	7
1970	12	10	4	34	41	-80.542	-4.026	25	7.2
1971	1	3	17	35	41	-2.668	-55.918	15	7.1
1971	1	10	7	17	5	139.722	-3.184	30	7.7
1971	2	4	15	33	29	98.711	0.653	30	7
1971	2	7	2	29	30	-176.974	51.409	28.9	7
1971	2	8	21	4	20	-61.377	-63.398	12.5	7
1971	4	8	7	45	59	102.285	-4.33	75	7
1971	5	2	6	8	27	-177.318	51.396	24.2	7
1971	5	18	22	44	43	145.965	63.952	10	7
1971	7	9	3	3	20	-71.076	-32.601	60.3	7.8
1971	7	14	6	11	30	153.85	-5.524	40	8
1971	7	19	0	14	46	153.868	-5.754	35	7
1971	7	26	1	23	22	153.172	-4.817	40	8.1
1971	7	26	2	25	0	152.282	-5.116	40	7
1971	7	27	2	2	49	-77.322	-2.839	120	7.4
1971	8	2	7	24	58	143.416	41.415	54.8	7.1
1971	9	5	18	35	30	141.199	46.505	18.1	7.3
1971	9	16	6	22	40	130.603	-5.912	131	7
1971	11	21	5	57	12	166.557	-11.857	113.1	7.1
1971	11	24	19	35	33	159.199	52.803	125	7.3
1971	12	15	8	29	57	163.269	55.959	27.5	7.6
1972	1	23	21	17	54	166.407	-13.248	35	7
1972	1	25	2	6	24	122.269	22.632	25	7.3
1972	1	25	3	41	24	121.974	23.107	25	7.1
1972	2	14	23	29	53	166.339	-11.481	101.8	7.4
1972	2	29	9	23	1	140.929	33.453	59.8	7.2
1972	3	30	5	34	53	179.665	-25.758	495.8	7.2
1972	4	24	9	57	21	121.539	23.564	22.2	7
1972	4	25	19	30	7	120.275	13.402	25	7.5
1972	4	28	23	32	11	154.191	-5.154	409.9	7.2
1972	5	22	20	45	57	-175.066	-17.76	222.1	7.1
1972	6	11	16	41	4	124.221	3.752	330.8	7.7
1972	7	30	21	45	17	-135.853	56.724	25	7.6
1972	8	17	23	44	9	152.932	-6.05	20	7.5
1972	11	2	19	55	22	168.949	-20.122	20	7
1972	12	2	0	19	52	126.64	6.405	60	8
1972	12	4	10	16	12	140.827	33.362	55	7.4
1973	1	30	21	1	12.5	-102.996	18.481	43	7.5
1973	2	6	10	37	10.1	100.581	31.398	33	7.4
1973	2	28	6	37	49.5	156.584	50.486	27	7.2
1973	3	17	8	30	51.8	122.787	13.372	33	7
1973	6	17	3	55	2.9	145.785	43.233	48	7.7
1973	6	24	2	43	25.5	146.442	43.318	50	7.1
1973	10	6	15	7	37.3	-21.549	-60.823	33	7
1973	12	28	13	41	45.8	166.601	-14.464	26	7.5
1973	12	29	0	19	31.1	166.896	-15.117	47	7.2
1974	1	10	8	51	13.3	166.863	-14.434	34	7.2
1974	1	31	23	30	5.3	155.894	-7.461	34	7
1974	2	1	3	12	33.1	155.575	-7.383	40	7.1
1974	7	2	23	26	26.6	-175.954	-29.082	33	7.2
1974	7	13	1	18	22.8	-77.688	7.747	12	7.3
1974	8	11	1	13	55.5	73.83	39.457	9	7.3
1974	8	18	10	44	12.8	-73.431	-38.453	36	7.1
1974	10	3	14	21	29.1	-77.795	-12.265	13	7.6
1974	10	8	9	50	58.1	-62	17.3	47	7.5
1974	10	23	6	14	54	154.034	-8.42	48	7.2
1974	11	9	12	59	49.8	-77.786	-12.5	6	7.2
1975	2	2	8	43	39.1	173.497	53.113	10	7.6
1975	2	4	11	36	7.5	122.58	40.641	33	7
1975	5	10	14	27	38.7	-73.232	-38.183	6	7.7
1975	5	26	9	11	51.5	-17.649	35.997	33	7.9
1975	6	10	13	47	14.5	147.734	43.024	15	7
1975	7	20	14	37	39.9	155.054	-6.59	49	7.9
1975	7	20	19	54	27.7	155.152	-7.104	44	7.7
1975	10	1	3	29	58.9	102.198	-4.882	33	7
1975	10	6	22	24	16.2	166.499	-12.519	54	7
1975	10	11	14	35	15	-175.119	-24.894	9	7.8
1975	10	31	8	28	2.6	125.993	12.54	50	7.2
1975	11	29	14	47	40.1	-155.001	19.333	8.95	7.7
1975	12	26	15	56	38.7	-172.467	-16.264	33	7.8
1976	1	14	16	47	33.5	-177.657	-28.427	33	8
1976	1	21	10	5	24.1	149.123	44.915	41	7
1976	2	4	9	1	43.4	-89.101	15.324	5	7.5
1976	4	8	2	40	27	63.773	40.311	33	7
1976	5	17	2	58	40.6	63.472	40.381	10	7
1976	5	29	14	0	18.5	98.71	24.531	10	7
1976	6	20	20	53	13.4	96.318	3.397	33	7
1976	6	25	19	18	56.9	140.091	-4.603	33	7.1
1976	7	11	20	41	47.5	-78.127	7.409	3	7
1976	7	27	19	42	54.6	117.978	39.57	23	7.5
1976	7	28	10	45	35.2	118.401	39.664	26	7.4
1976	8	16	16	11	7.3	124.023	6.262	33	7.9
1976	10	29	2	51	7.6	139.918	-4.517	33	7.1
1976	11	24	12	22	18.8	44.029	39.121	36	7.3
1977	3	4	19	21	54.1	26.761	45.772	94	7.5
1977	3	18	21	43	52.4	122.327	16.773	37	7
1977	4	2	7	15	22.7	-172.095	-16.696	33	7.6
1977	4	20	23	42	50.5	160.348	-9.89	19	7.5
1977	4	20	23	49	13.1	160.822	-9.844	33	7.5
1977	4	21	4	24	9.6	160.731	-9.965	33	7.5
1977	7	29	11	15	45.3	155.538	-8.031	33	7.2
1977	8	19	6	8	55	118.378	-11.164	25	8.3
1977	8	26	19	50	1.4	-20.508	-59.426	33	7.1
1977	10	10	11	53	53.6	-175.406	-25.856	33	7.2
1977	11	23	9	26	24.7	-67.767	-31.028	13	7.4
1978	2	9	21	35	12.7	-177.358	-30.683	33	7.2
1978	3	23	3	15	20.3	148.439	44.932	33	7.5
1978	3	24	19	47	50.7	148.862	44.244	33	7.6
1978	3	24	21	5	48.2	78.606	42.839	33	7.1
1978	6	12	8	14	26.4	142.028	38.19	44	7.7
1978	6	17	15	11	33.5	-172.264	-17.098	33	7
1978	7	23	14	42	36.9	121.512	22.282	17	7.4
1978	8	23	0	38	32.2	-85.222	10.204	56	7
1978	9	16	15	35	56.6	57.434	33.386	33	7.4
1978	11	5	22	2	7.1	162.136	-11.132	33	7.1
1978	11	29	19	52	47.6	-96.591	16.01	18	7.7
1978	12	23	11	23	12	122.075	23.247	33	7
1979	2	28	21	27	6.1	-141.593	60.642	15	7.1
1979	3	14	11	7	16.3	-101.276	17.813	49	7.6
1979	8	26	14	31	22.1	122.096	19.066	15	7.1
1979	9	12	5	17	51.4	136.04	-1.679	5	7.9
1979	10	12	10	25	22.3	165.707	-46.675	33	7.4
1979	10	23	9	51	6.7	161.284	-10.615	22	7.1
1979	11	27	17	10	32.9	59.726	33.962	10	7.1
1979	12	12	7	59	3.3	-79.358	1.598	24	7.7
1980	2	23	5	51	3.2	146.753	43.53	44	7
1980	7	8	23	19	19.8	166.381	-12.41	33	7.5
1980	7	17	19	42	23.2	165.916	-12.525	33	7.9
1980	10	10	12	25	23.5	1.354	36.195	10	7.3
1980	10	25	11	0	5.1	169.853	-21.89	33	7.2
1980	11	8	10	27	34	-124.253	41.117	19	7.2
1981	1	30	8	52	44.1	176.274	51.744	33	7
1981	5	25	5	25	14.46	164.357	-48.786	33	7.6
1981	7	6	3	8	24.18	171.742	-22.293	33	7
1981	7	15	7	59	8.47	167.601	-17.26	30	7
1981	7	28	17	22	24.62	57.794	30.013	33	7.1
1981	9	1	9	29	31.54	-173.085	-14.96	25	7.7
1981	10	16	3	25	42.22	-73.074	-33.134	33	7.2
1981	10	25	3	22	15.57	-102.084	18.048	33	7.3
1981	12	19	14	10	50.72	25.227	39.243	10	7.2
1981	12	26	17	5	32.52	-177.741	-29.934	33	7.1
1982	1	11	6	10	6.49	124.358	13.752	45.7	7.1
1982	6	7	10	59	40.16	-98.358	16.558	33.8	7
1982	6	19	6	21	58	-89.387	13.332	73	7.3
1982	7	4	1	20	6.8	136.967	27.929	536	7.1
1982	7	7	10	43	3.74	160.513	-51.225	10	7
1982	7	23	14	23	53.57	141.702	36.194	36.6	7.1
1982	8	5	20	32	52.95	165.931	-12.597	30.7	7
1982	12	19	17	43	54.85	-175.864	-24.133	33	7.2
1983	1	17	12	41	29.7	20.228	38.026	14.3	7
1983	1	26	16	2	21.35	-179.339	-30.383	238	7
1983	3	18	9	5	50	153.581	-4.883	88.8	7.6
1983	4	3	2	50	1.18	-83.123	8.717	37	7.1
1983	4	12	12	7	54.52	-78.103	-4.843	104.2	7
1983	4	18	10	58	51.26	62.054	27.793	64	7
1983	5	26	2	59	59.6	139.102	40.462	23.7	7.4
1983	8	17	10	55	54.13	161.287	55.867	62.6	7.1
1983	10	4	18	52	13.3	-70.563	-26.535	14.8	7.4
1983	10	22	4	21	35.01	-25.451	-60.665	24	7.2
1983	11	24	5	30	34.23	128.168	-7.481	178.5	7.3
1983	11	30	17	46	0.67	72.11	-6.852	10	7.3
1983	12	2	3	9	5.66	-91.924	14.066	67.1	7
1983	12	30	23	52	39.93	70.738	36.372	214.5	7.4
1984	1	1	9	3	38.85	136.894	33.683	368.1	7.2
1984	1	8	15	24	13.56	118.806	-2.823	33	7
1984	2	7	21	33	21.49	160.469	-10.012	18.1	7.6
1984	3	5	3	33	50.99	123.762	8.147	649.1	7.3
1984	3	6	2	17	21.26	138.935	29.384	457.4	7.4
1984	3	19	20	28	38.24	63.35	40.32	14.5	7
1984	3	24	9	44	2.6	148.192	44.117	44.4	7.2
1984	5	30	7	49	43.66	151.577	-4.843	174.4	7.1
1984	8	6	12	1	52.4	122.517	-0.086	242.3	7.4
1984	10	15	10	21	7.5	-173.643	-15.86	128.4	7.2
1984	11	1	4	48	50.27	-38.794	8.185	10	7.1
1984	11	15	2	46	19.88	170.95	-22.022	104.7	7.1
1984	11	17	6	49	30.02	98.027	0.197	33	7.1
1984	11	20	8	15	16.23	125.124	5.167	202.2	7.5
1985	3	3	22	47	7.28	-71.871	-33.135	33	8
1985	3	4	0	32	21.87	-71.663	-33.207	33	7.4
1985	4	9	1	56	59.48	-71.618	-34.131	37.8	7.2
1985	4	13	3	0	6.78	126.411	1.622	50.7	7
1985	4	23	16	15	12.02	120.61	15.344	188.4	7
1985	5	10	15	35	50.59	151.045	-5.599	26.7	7.2
1985	7	3	4	36	51.73	152.828	-4.439	33	7.3
1985	7	29	7	54	44.07	70.896	36.19	98.7	7.4
1985	8	23	12	41	56.16	75.224	39.431	6.8	7
1985	9	19	13	17	47.35	-102.533	18.19	27.9	8
1985	9	21	1	37	13.47	-101.647	17.802	30.8	7.6
1985	11	17	9	40	21.29	134.911	-1.639	10	7.1
1985	11	28	2	25	42.34	166.24	-14.043	33	7
1985	11	28	3	49	54.15	166.185	-13.987	33	7
1985	12	21	1	13	22.41	166.516	-13.966	43	7.1
1986	1	15	20	17	42.71	170.102	-21.277	150	7.1
1986	4	30	7	7	18.12	-102.973	18.404	26.5	7
1986	5	7	22	47	10.87	-174.776	51.52	33	8
1986	5	26	19	6	15.99	178.86	-20.19	538.3	7.1
1986	6	16	10	48	25.78	-178.925	-22.037	547	7.1
1986	6	24	3	11	30.93	143.943	-4.448	102.3	7.2
1986	8	14	19	39	13.67	126.519	1.795	33	7.5
1986	8	30	21	28	35.45	26.316	45.547	132.3	7.2
1986	10	20	6	46	9.98	-176.367	-28.117	29.1	7.7
1986	10	30	1	28	54.59	-176.616	-21.702	188.1	7.2
1986	11	14	21	20	10.55	121.574	23.901	33.8	7.4
1987	1	30	22	29	42.09	-26.916	-60.063	47.6	7
1987	2	8	18	33	58.39	147.689	-6.088	54.9	7.4
1987	3	5	9	17	5.28	-70.161	-24.388	62.3	7.6
1987	3	5	10	55	12.35	-70.701	-24.495	34.8	7
1987	3	6	4	10	41.96	-77.821	0.151	10	7.2
1987	4	1	1	48	8.52	-66.205	-22.767	248.7	7
1987	6	17	1	32	53.72	130.791	-5.577	67.3	7.1
1987	8	8	15	48	56.75	-69.991	-19.022	69.7	7.2
1987	9	3	6	40	13.91	158.513	-58.893	33	7.4
1987	10	6	4	19	6.08	-172.225	-17.94	16	7.3
1987	10	12	13	57	4.79	154.371	-7.288	24.7	7
1987	10	16	20	48	1.64	149.06	-6.266	47.8	7.4
1987	11	30	19	23	19.59	-142.786	58.679	10	7.9
1988	1	19	7	30	31.86	-70.568	-24.71	33	7
1988	2	5	14	1	2.75	-70.433	-24.753	36.9	7.2
1988	2	24	3	52	3.29	124.616	13.477	24.9	7.3
1988	3	6	22	35	38.14	-143.032	56.953	10	7.8
1988	4	12	23	19	55.57	-72.305	-17.192	33.1	7.1
1988	7	23	15	17	8.18	152.779	-6.526	16.6	7
1988	7	25	6	46	6.69	133.667	-6.081	27.7	7
1988	8	6	0	36	24.65	95.127	25.149	90.5	7.3
1988	8	10	4	38	26.17	160.819	-10.366	34	7.6
1988	10	8	4	46	24.53	-172.415	-18.771	35.2	7.1
1988	11	6	13	3	19.34	99.611	22.789	17.8	7.7
1989	2	10	11	15	24.68	126.76	2.305	44	7.1
1989	5	5	18	28	39.45	-71.381	-8.281	593.4	7.1
1989	5	14	0	59	50.45	-178.414	-30.523	43.8	7
1989	5	23	10	54	46.32	160.568	-52.341	10	8
1989	9	4	13	14	58.25	-156.835	55.543	11.4	7.1
1989	11	1	18	25	34.94	142.76	39.837	28.6	7.4
1989	12	7	13	38	44.85	146.383	-6.436	104.4	7.1
1989	12	15	18	43	45.03	126.729	8.337	24.4	7.6
1990	3	3	12	16	27.96	175.163	-22.122	33.2	7.6
1990	3	5	16	38	12.57	168.063	-18.318	20.7	7.1
1990	3	25	13	22	55.6	-84.808	9.919	22.2	7.3
1990	4	5	21	12	35.55	147.596	15.125	11.4	7.6
1990	4	18	13	39	19.01	122.857	1.186	25.7	7.8
1990	5	12	4	50	8.71	141.847	49.037	605.7	7.2
1990	5	20	2	22	1.62	32.145	5.121	14.9	7.2
1990	5	24	20	0	8.19	31.848	5.358	16	7.1
1990	5	24	20	9	23.24	120.363	-7.363	588.9	7.1
1990	5	30	10	40	6.14	26.668	45.841	89.3	7
1990	6	14	7	40	56.21	121.899	11.76	18.1	7.1
1990	6	20	21	0	9.98	49.409	36.957	18.5	7.4
1990	7	16	7	26	34.61	121.172	15.679	25.1	7.7
1990	7	27	12	37	59.55	167.464	-15.355	125.7	7.2
1990	8	12	21	25	21.95	169.132	-19.435	140.4	7.1
1990	10	17	14	30	13.16	-70.776	-10.97	598.8	7
1990	11	6	20	14	29.74	169.871	53.452	24.8	7.1
1990	12	30	19	14	18.93	150.967	-5.097	178.6	7.5
1991	1	5	14	57	11.59	95.901	23.613	19.7	7
1991	2	18	2	37	25.12	126.48	8.87	23.9	7
1991	4	5	4	19	49.52	-77.094	-5.982	19.8	7.1
1991	4	22	21	56	51.82	-83.073	9.685	10	7.6
1991	4	29	9	12	48.1	43.673	42.453	17.2	7
1991	5	19	0	58	1.73	122.957	1.156	33	7
1991	5	30	13	17	41.97	-161.606	54.567	28.4	7
1991	6	9	7	45	2.13	-176.218	-20.252	265.5	7
1991	6	20	5	18	52.51	122.787	1.196	31.4	7.5
1991	6	23	21	22	28.94	-63.349	-26.802	558	7.3
1991	7	6	12	19	49.56	-72.187	-13.108	104.5	7
1991	8	17	22	17	9.97	-125.856	41.679	1.303	7
1991	9	30	0	21	46.41	-178.591	-20.878	566.4	7
1991	10	14	15	58	12.79	158.442	-9.094	23.4	7.2
1991	11	19	22	28	51.09	-77.442	4.554	21.3	7.2
1991	12	22	8	43	13.41	151.021	45.533	24.7	7.6
1991	12	27	4	5	58.24	-25.266	-56.032	10	7.2
1992	4	25	18	6	5.18	-124.229	40.3353	9.856	7.2
1992	5	15	7	5	5.34	147.572	-6.075	58	7.2
1992	5	17	9	49	19.11	126.645	7.239	32.8	7.1
1992	5	17	10	15	31.31	126.762	7.191	33	7.3
1992	5	27	5	13	38.81	165.239	-11.122	18.8	7
1992	6	28	11	57	34.13	-116.437	34.2	-0.097	7.3
1992	7	11	10	44	19.76	-178.413	-22.483	377.2	7.2
1992	8	19	2	4	37.41	73.575	42.142	27.4	7.3
1992	9	2	0	16	1.69	-87.34	11.742	44.8	7.7
1992	10	11	19	24	26.29	168.948	-19.247	129	7.4
1992	10	18	15	11	59.11	-76.862	7.075	10	7.2
1992	12	12	5	29	26.35	121.896	-8.48	27.7	7.8
1992	12	20	20	52	47.28	130.393	-6.582	77.7	7.3
1993	1	15	11	6	5.95	143.691	43.3	102.2	7.6
1993	3	6	3	5	49.87	164.181	-10.972	20.4	7.1
1993	5	11	18	26	51.32	126.57	7.219	58.7	7
1993	5	24	23	51	28.24	-66.543	-22.671	221	7
1993	6	8	13	3	36.48	157.829	51.218	70.6	7.5
1993	7	12	13	17	11.96	139.197	42.851	16.7	7.7
1993	8	8	8	34	24.93	144.801	12.982	59.3	7.8
1993	8	9	12	42	48.19	70.868	36.379	214.5	7
1993	8	10	0	51	53.25	166.927	-45.277	28.1	7
1993	9	10	19	12	54.62	-92.645	14.717	34.1	7.2
1993	11	13	1	18	4.18	158.647	51.934	34	7
1993	12	29	7	48	14.2	169.789	-20.23	33	7
1994	1	21	2	24	29.96	127.733	1.015	19.9	7
1994	2	12	17	58	23.99	169.361	-20.553	27.7	7
1994	3	9	23	28	6.78	-178.413	-18.039	562.5	7.6
1994	3	14	4	30	15.75	-23.569	-1.278	10	7
1994	6	2	18	17	34.02	112.835	-10.477	18.4	7.8
1994	6	9	0	33	16.23	-67.553	-13.841	631.3	8.2
1994	7	13	2	35	56.02	167.518	-16.62	33	7.2
1994	7	21	18	36	31.74	132.865	42.34	471.4	7.3
1994	9	1	15	15	48.31	-126.303	40.4055	4.972	7
1994	10	4	13	22	55.84	147.321	43.773	14	8.3
1994	10	9	7	55	39.58	147.916	43.905	33	7.3
1994	11	14	19	15	30.66	121.067	13.525	31.5	7.1
1994	12	28	12	19	23.03	143.419	40.525	26.5	7.8
1995	1	6	22	37	34.32	142.175	40.246	26.9	7
1995	2	5	22	51	5.14	178.752	-37.759	21.1	7.1
1995	4	7	22	6	56.89	-173.529	-15.199	21.2	7.4
1995	4	21	0	34	46.09	125.58	12.059	20.7	7.2
1995	5	5	3	53	45.05	125.297	12.626	16	7.1
1995	5	16	20	12	44.22	169.9	-23.008	20.2	7.7
1995	5	27	13	3	52.65	142.827	52.629	11	7.1
1995	7	3	19	50	50.62	-177.589	-29.211	35.3	7.2
1995	7	30	5	11	23.63	-70.294	-23.34	45.6	8
1995	8	16	10	27	28.63	154.178	-5.799	30.1	7.7
1995	8	16	23	10	23.98	154.347	-5.771	33	7.2
1995	8	23	7	6	2.76	145.218	18.856	594.9	7.1
1995	9	14	14	4	31.43	-98.597	16.779	23	7.4
1995	10	3	1	51	23.9	-77.881	-2.75	24.4	7
1995	10	9	15	35	53.91	-104.205	19.055	33	8
1995	10	18	10	37	26.38	130.175	27.929	28.4	7.1
1995	10	21	2	38	57.12	-93.469	16.84	159.3	7.2
1995	11	22	4	15	11.94	34.799	28.826	10	7.2
1995	12	3	18	1	8.99	149.3	44.663	33	7.9
1995	12	25	4	43	24.46	129.151	-6.903	141.9	7.1
1996	1	1	8	5	10.83	119.931	0.729	24	7.9
1996	2	7	21	36	46.3	149.892	45.324	42.6	7.2
1996	2	17	5	59	30.55	136.952	-0.891	33	8.1
1996	2	21	12	51	1.3	-79.587	-9.593	10	7.5
1996	2	25	3	8	15.87	-98.07	15.978	21.1	7.1
1996	4	16	0	30	54.67	-177.036	-24.061	110.9	7.2
1996	4	29	14	40	41.09	154.999	-6.518	44	7.2
1996	6	2	2	52	9.55	-42.254	10.797	10	7
1996	6	10	4	3	35.48	-177.632	51.564	33	7.9
1996	6	10	15	24	56	-176.847	51.478	26.3	7.3
1996	6	11	18	22	55.73	125.154	12.614	33	7.1
1996	6	17	11	22	18.54	122.589	-7.137	587.3	7.9
1996	7	22	14	19	35.77	120.45	1	33	7
1996	8	5	22	38	22.09	-178.31	-20.69	550.2	7.4
1996	11	12	16	59	44.03	-75.675	-14.993	33	7.7
1997	1	11	20	28	26.02	-102.756	18.219	33	7.2
1997	1	23	2	15	22.97	-65.719	-21.999	276.2	7.1
1997	2	27	21	8	2.36	68.208	29.976	33	7.1
1997	4	21	12	2	26.43	166.676	-12.584	33	7.7
1997	5	10	7	57	29.72	59.809	33.825	10	7.3
1997	5	25	23	22	33.19	179.791	-32.115	332.7	7.1
1997	7	9	19	24	13.17	-63.486	10.598	19.9	7
1997	9	20	16	11	32.15	-177.624	-28.683	30	7
1997	10	14	9	53	18.15	-176.772	-22.101	167.3	7.8
1997	10	15	1	3	33.46	-71.22	-30.933	58	7.1
1997	10	28	6	15	17.33	-76.681	-4.368	112	7.2
1997	11	8	10	2	52.61	87.325	35.069	33	7.5
1997	11	15	18	59	24.3	167.375	-15.145	123.1	7
1997	11	25	12	14	33.63	122.536	1.241	24	7
1997	12	5	11	26	54.69	162.035	54.841	33	7.8
1997	12	22	2	5	50.08	147.867	-5.495	179.3	7.2
1998	1	4	6	11	58.97	170.911	-22.301	100.6	7.5
1998	1	30	12	16	8.69	-70.207	-23.913	42	7.1
1998	3	25	3	12	25.07	149.527	-62.877	10	8.1
1998	3	29	19	48	16.21	-179.092	-17.552	537.2	7.2
1998	4	1	17	56	23.36	99.261	-0.544	55.7	7
1998	5	3	23	30	21.91	125.308	22.306	33	7.5
1998	7	16	11	56	36.42	166.16	-11.04	110.2	7
1998	7	17	8	49	13.28	141.926	-2.961	10	7
1998	8	4	18	59	20.1	-80.393	-0.593	33	7.2
1998	8	20	6	40	55.82	139.329	28.932	440.5	7.1
1998	11	9	5	38	44.22	128.946	-6.92	33	7
1998	11	29	14	10	31.96	124.891	-2.071	33	7.7
1999	1	19	3	35	33.84	153.235	-4.596	114.1	7
1999	2	6	21	47	59.47	166.697	-12.853	90.1	7.3
1999	3	4	8	52	1.9	121.937	5.397	33	7.1
1999	4	5	11	8	4	149.568	-5.591	150	7.4
1999	4	8	13	10	34.08	130.35	43.607	565.7	7.1
1999	5	10	20	33	2.09	150.88	-5.159	138	7.1
1999	5	16	0	51	20.46	152.486	-4.751	73.7	7.1
1999	6	15	20	42	5.93	-97.436	18.386	70	7
1999	8	17	0	1	39.13	29.864	40.748	17	7.6
1999	9	20	17	47	18.49	120.982	23.772	33	7.7
1999	9	30	16	31	15.69	-96.931	16.059	60.6	7.5
1999	10	16	9	46	44.46	-116.265	34.6033	13.73	7.1
1999	11	12	16	57	19.55	31.161	40.758	10	7.2
1999	11	15	5	42	43.22	88.976	-1.339	10	7
1999	11	19	13	56	46.45	148.763	-6.351	33	7
1999	11	26	13	21	15.57	168.214	-16.423	33	7.5
1999	12	6	23	12	33.92	-154.489	57.413	66	7
1999	12	11	18	3	36.45	119.74	15.766	33	7.3
2000	1	8	16	47	20.58	-174.248	-16.925	183.4	7.2
2000	2	25	1	43	58.64	173.818	-19.528	33	7.1
2000	3	28	11	0	22.51	143.73	22.338	126.5	7.6
2000	4	23	9	27	23.32	-62.99	-28.307	608.5	7
2000	5	4	4	21	16.21	123.573	-1.105	26	7.6
2000	5	12	18	43	18.12	-66.452	-23.548	225	7.2
2000	6	4	16	28	26.17	102.087	-4.721	33	7.9
2000	6	18	14	44	13.31	97.453	-13.802	10	7.9
2000	8	6	7	27	12.9	139.556	28.856	394.8	7.4
2000	10	4	16	58	44.31	166.91	-15.421	23	7
2000	10	29	8	37	8.77	153.945	-4.766	50	7
2000	11	16	4	54	56.74	152.169	-3.98	33	8
2000	11	16	7	42	16.93	153.102	-5.233	30	7.8
2000	11	17	21	1	56.49	151.781	-5.496	33	7.8
2000	12	6	17	11	6.4	54.799	39.566	30	7
2001	1	1	6	57	4.17	126.579	6.898	33	7.5
2001	1	9	16	49	28	167.17	-14.928	103	7.1
2001	1	10	16	2	44.23	-153.211	57.078	33	7
2001	1	13	17	33	32.38	-88.66	13.049	60	7.7
2001	1	26	3	16	40.5	70.232	23.419	16	7.7
2001	2	13	19	28	30.26	102.562	-4.68	36	7.4
2001	2	24	7	23	48.73	126.249	1.271	35	7.1
2001	6	3	2	41	57.16	-178.633	-29.666	178.1	7.2
2001	6	23	20	33	14.13	-73.641	-16.265	33	8.4
2001	7	7	9	38	43.52	-72.077	-17.543	33	7.6
2001	8	21	6	52	6.25	-179.575	-36.813	33	7.1
2001	10	12	15	2	16.84	144.98	12.686	37	7
2001	10	19	3	28	44.46	123.907	-4.102	33	7.5
2001	10	31	9	10	20	150.196	-5.912	33	7
2001	11	14	9	26	10.01	90.541	35.946	10	7.8
2001	12	12	14	2	35.04	124.688	-42.813	10	7.1
2002	1	2	17	22	48.76	167.856	-17.6	21	7.2
2002	3	3	12	8	19.74	70.482	36.502	225.6	7.4
2002	3	5	21	16	9.13	124.249	6.033	31	7.5
2002	3	31	6	52	50.49	122.179	24.279	32.8	7.1
2002	4	26	16	6	7	144.619	13.088	85.7	7.1
2002	6	28	17	19	30.27	130.666	43.752	566	7.3
2002	8	19	11	1	1.19	-179.513	-21.696	580	7.7
2002	8	19	11	8	24.31	178.495	-23.884	675.4	7.7
2002	9	8	18	44	23.71	142.945	-3.302	13	7.6
2002	10	10	10	50	20.57	134.297	-1.757	10	7.6
2002	11	2	1	26	10.7	96.085	2.824	30	7.4
2002	11	3	22	12	41.51	-147.453	63.5141	4.2	7.9
2002	11	17	4	53	53.54	146.209	47.824	459.1	7.3
2003	1	20	8	43	6.07	160.77	-10.491	33	7.3
2003	1	22	2	6	34.61	-104.104	18.77	24	7.6
2003	3	17	16	36	9.85	177.547	50.3298	5	7
2003	3	17	16	36	17.31	177.978	51.272	33	7.1
2003	5	26	9	24	33.4	141.568	38.849	68	7
2003	5	26	19	23	27.94	128.855	2.354	31	7
2003	6	20	6	19	38.91	-71.722	-7.606	558.1	7.1
2003	7	15	20	27	50.53	68.382	-2.598	10	7.6
2003	8	4	4	37	20.13	-43.411	-60.532	10	7.6
2003	8	21	12	12	49.79	167.144	-45.104	28	7.2
2003	9	25	19	50	6.36	143.91	41.815	27	8.2
2003	9	25	21	8	0.03	143.593	41.774	33	7.4
2003	9	27	11	33	25.08	87.813	50.038	16	7.3
2003	10	31	1	6	28.28	142.619	37.812	10	7
2003	11	17	6	43	6.8	178.65	51.146	33	7.8
2003	12	27	16	0	59.45	169.766	-22.015	10	7.3
2004	1	3	16	23	21.02	169.683	-22.253	22	7.1
2004	2	5	21	5	2.84	135.538	-3.615	16.6	7
2004	2	7	2	42	35.21	135.023	-4.003	10	7.3
2004	7	15	4	27	14.73	-178.76	-17.656	565.5	7.1
2004	7	25	14	35	19.06	103.981	-2.427	582.1	7.3
2004	9	5	10	7	7.82	136.618	33.07	14	7.2
2004	9	5	14	57	18.61	137.071	33.184	10	7.4
2004	10	9	21	26	53.69	-86.665	11.422	35	7
2004	11	11	21	26	41.15	124.868	-8.152	10	7.5
2004	11	15	9	6	56.56	-77.508	4.695	15	7.2
2004	11	22	20	26	23.9	164.721	-46.676	10	7.1
2004	11	26	2	25	3.31	135.404	-3.609	10	7.1
2004	11	28	18	32	14.13	145.119	43.006	39	7
2004	12	23	14	59	4.41	161.345	-49.312	10	8.1
2004	12	26	0	58	53.45	95.982	3.295	30	9.1
2004	12	26	4	21	29.81	92.958	6.91	39.2	7.2
2005	2	5	12	23	18.94	123.337	5.293	525	7.1
2005	3	2	10	42	12.23	129.933	-6.527	201.7	7.1
2005	3	28	16	9	36.53	97.108	2.085	30	8.6
2005	6	13	22	44	33.9	-69.197	-19.987	115.6	7.8
2005	6	15	2	50	54.19	-125.953	41.292	16	7.2
2005	7	24	15	42	6.21	92.19	7.92	16	7.2
2005	8	16	2	46	28.4	142.039	38.276	36	7.2
2005	9	9	7	26	43.73	153.474	-4.539	90	7.6
2005	9	26	1	55	37.67	-76.398	-5.678	115	7.5
2005	10	8	3	50	40.8	73.588	34.539	26	7.6
2005	11	14	21	38	51.42	144.896	38.107	11	7
2006	1	2	6	10	49.76	-21.606	-60.957	13	7.4
2006	1	2	22	13	40.49	-178.178	-19.926	582.9	7.2
2006	1	27	16	58	53.67	128.131	-5.473	397	7.6
2006	2	22	22	19	7.8	33.583	-21.324	11	7
2006	4	20	23	25	2.15	167.089	60.949	22	7.6
2006	5	3	15	26	40.29	-174.123	-20.187	55	8
2006	5	16	10	39	23.34	-179.307	-31.81	152	7.4
2006	7	17	8	19	26.68	107.419	-9.284	20	7.7
2006	8	20	3	41	48.04	-34.371	-61.029	13	7
2006	11	15	11	14	13.57	153.266	46.592	10	8.3
2006	12	26	12	26	21.14	120.547	21.799	10	7.1
2007	1	13	4	23	21.16	154.524	46.243	10	8.1
2007	1	21	11	27	45.06	126.282	1.065	22	7.5
2007	3	25	0	40	1.61	169.357	-20.617	34	7.1
2007	4	1	20	39	58.71	157.043	-8.466	24	8.1
2007	8	1	17	8	51.4	167.68	-15.595	120	7.2
2007	8	8	17	5	4.92	107.419	-5.859	280	7.5
2007	8	15	23	40	57.89	-76.603	-13.386	39	8
2007	9	2	1	5	18.15	165.762	-11.61	35	7.2
2007	9	12	11	10	26.83	101.367	-4.438	34	8.4
2007	9	12	23	49	3.72	100.841	-2.625	35	7.9
2007	9	13	3	35	28.72	99.627	-2.13	22	7
2007	9	28	13	38	57.88	142.668	22.013	260	7.5
2007	9	30	5	23	34.07	164.115	-49.271	10	7.4
2007	10	31	3	30	15.96	145.388	18.9	207	7.2
2007	11	14	15	40	50.53	-69.89	-22.247	40	7.7
2007	11	29	19	0	20.42	-61.274	14.944	156	7.4
2007	12	9	7	28	20.82	-177.514	-25.996	152.5	7.8
2007	12	19	9	30	27.93	-179.509	51.36	34	7.2
2008	2	20	8	8	30.52	95.964	2.768	26	7.4
2008	2	25	8	36	33.03	99.972	-2.486	25	7.2
2008	3	20	22	32	57.93	81.467	35.49	10	7.2
2008	4	9	12	46	12.72	168.892	-20.071	33	7.3
2008	4	12	0	30	12.6	158.453	-55.664	16	7.1
2008	5	12	6	28	1.57	103.322	31.002	19	7.9
2008	6	30	6	17	43.02	-22.099	-58.227	8	7
2008	7	5	2	12	4.48	152.886	53.882	632.8	7.7
2008	7	19	2	39	28.7	142.214	37.552	22	7
2008	9	29	15	19	31.59	-177.683	-29.756	36	7
2008	11	16	17	2	32.7	122.091	1.271	30	7.4
2008	11	24	9	2	58.76	154.322	54.203	492.3	7.3
2009	1	3	19	43	50.65	132.885	-0.414	17	7.7
2009	1	3	22	33	40.29	133.305	-0.691	23	7.4
2009	1	15	17	49	39.07	155.154	46.857	36	7.4
2009	2	11	17	34	50.49	126.387	3.886	20	7.2
2009	2	18	21	53	45.16	-176.33	-27.424	25	7
2009	3	19	18	17	40.47	-174.66	-23.043	31	7.6
2009	5	28	8	24	46.56	-86.217	16.731	19	7.3
2009	7	15	9	22	29.03	166.562	-45.762	12	7.8
2009	8	9	10	55	55.11	137.944	33.167	292	7.1
2009	8	10	19	55	38.73	92.902	14.099	24	7.5
2009	9	2	7	55	1.05	107.297	-7.782	46	7
2009	9	29	17	48	10.99	-172.095	-15.489	18	8.1
2009	9	30	10	16	9.25	99.867	-0.72	81	7.6
2009	10	7	22	3	14.47	166.51	-13.006	45	7.7
2009	10	7	22	18	51.24	166.382	-12.517	35	7.8
2009	10	7	23	13	48.16	166.497	-13.093	31.1	7.4
2009	11	9	10	44	55.11	178.331	-17.239	595	7.3
2010	1	3	22	36	25.64	157.354	-8.783	10	7.1
2010	1	12	21	53	10.06	-72.571	18.443	13	7
2010	2	26	20	31	26.97	128.425	25.93	25	7
2010	2	27	6	34	11.53	-72.898	-36.122	22.9	8.8
2010	2	27	8	1	23.01	-75.048	-37.773	35	7.4
2010	3	11	14	55	27.51	-71.799	-34.326	18	7
2010	4	4	22	40	42.36	-115.295	32.2862	9.987	7.2
2010	4	6	22	15	1.58	97.048	2.383	31	7.8
2010	5	9	5	59	41.62	96.018	3.748	38	7.2
2010	5	27	17	14	46.57	166.643	-13.698	31	7.2
2010	6	12	19	26	50.46	91.936	7.881	35	7.5
2010	6	16	3	16	27.55	136.543	-2.174	18	7
2010	7	18	13	34	59.36	150.59	-5.931	35	7.3
2010	7	23	22	8	11.25	123.409	6.718	607.1	7.3
2010	7	23	22	51	11.84	123.48	6.497	578	7.6
2010	7	23	23	15	10.19	123.259	6.776	640.6	7.5
2010	8	4	22	1	43.62	150.765	-5.746	44	7
2010	8	10	5	23	44.98	168.069	-17.541	25	7.3
2010	8	12	11	54	15.58	-77.306	-1.266	206.7	7.1
2010	9	3	16	35	47.77	171.83	-43.522	12	7
2010	9	29	17	11	25.94	133.76	-4.963	26	7
2010	10	25	14	42	22.46	100.082	-3.487	20.1	7.8
2010	12	21	17	19	40.66	143.698	26.901	14	7.4
2010	12	25	13	16	37	167.947	-19.702	16	7.3
2011	1	1	9	56	58.12	-63.136	-26.803	576.8	7
2011	1	2	20	20	17.78	-73.326	-38.355	24	7.2
2011	1	13	16	16	41.54	168.471	-20.628	9	7
2011	1	18	20	23	23.48	63.951	28.777	68	7.2
2011	3	9	2	45	20.33	142.842	38.435	32	7.3
2011	3	11	5	46	24.12	142.373	38.297	29	9.1
2011	3	11	6	15	40.28	141.111	36.281	42.6	7.9
2011	3	11	6	25	50.3	144.59	38.058	18.6	7.7
2011	4	7	14	32	43.29	141.588	38.276	42	7.1
2011	6	24	3	9	39.47	-171.836	52.05	52	7.3
2011	7	6	19	3	18.26	-176.34	-29.539	17	7.6
2011	7	10	0	57	10.8	143.264	38.034	23	7
2011	8	20	16	55	2.81	168.143	-18.365	32	7.2
2011	8	20	18	19	23.55	168.218	-18.311	28	7.1
2011	8	24	17	46	11.65	-74.525	-7.641	147	7
2011	9	3	22	55	40.92	169.716	-20.671	185.1	7
2011	9	15	19	31	4.08	-179.528	-21.611	644.6	7.3
2011	10	21	17	57	16.1	-176.238	-28.993	33	7.4
2011	10	23	10	41	23.25	43.508	38.721	18	7.1
2011	12	14	5	4	58.63	146.809	-7.551	135	7.1
2012	1	10	18	36	59.08	93.21	2.433	19	7.2
2012	2	2	13	34	40.65	167.133	-17.827	23	7.1
2012	3	20	18	2	47.44	-98.231	16.493	20	7.4
2012	3	25	22	37	6	-72.217	-35.2	40.7	7.1
2012	4	11	8	38	36.72	93.063	2.327	20	8.6
2012	4	11	10	43	10.85	92.463	0.802	25.1	8.2
2012	4	12	7	15	48.5	-113.104	28.696	13	7
2012	8	14	2	59	38.46	145.064	49.8	583.2	7.7
2012	8	27	4	37	19.43	-88.59	12.139	28	7.3
2012	8	31	12	47	33.38	126.638	10.811	28	7.6
2012	9	5	14	42	7.8	-85.315	10.085	35	7.6
2012	9	30	16	31	35.97	-76.362	1.929	170	7.3
2012	10	28	3	4	8.82	-132.101	52.788	14	7.8
2012	11	7	16	35	46.93	-91.895	13.988	24	7.4
2012	12	7	8	18	23.13	143.949	37.89	31	7.3
2012	12	10	16	53	8.77	129.825	-6.533	155	7.1
2013	1	5	8	58	14.95	-134.859	55.228	8.7	7.5
2013	2	6	1	12	25.83	165.114	-10.799	24	8
2013	2	6	1	23	19.76	164.882	-11.183	10	7.1
2013	2	6	1	54	14.61	165.588	-10.499	8.8	7
2013	2	8	15	26	38.47	166.018	-10.928	21	7.1
2013	4	6	4	42	35.86	138.476	-3.517	66	7
2013	4	16	10	44	20.18	61.996	28.033	80	7.7
2013	4	19	3	5	52.65	150.788	46.221	110	7.2
2013	5	23	17	19	4.75	-177.232	-23.009	173.7	7.4
2013	5	24	5	44	48.98	153.221	54.892	598.1	8.3
2013	7	7	18	35	30.74	153.927	-3.917	385.5	7.3
2013	7	15	14	3	39.88	-25.07	-60.857	11	7.3
2013	8	30	16	25	2.3	-175.23	51.537	29	7
2013	9	24	11	29	47.97	65.5009	26.951	15	7.7
2013	9	25	16	42	43.17	-74.5112	-15.8385	40	7.1
2013	10	15	0	12	32.05	124.117	9.8796	19.04	7.1
2013	10	25	17	10	19.71	144.661	37.1557	35	7.1
2013	11	17	9	4	55.53	-46.4011	-60.2738	10	7.7
2013	11	25	6	27	33.3	-55.0033	-53.9451	11.78	7
2014	4	1	23	46	47.26	-70.7691	-19.6097	25	8.2
2014	4	3	2	43	13.11	-70.4931	-20.5709	22.4	7.7
2014	4	11	7	7	23.13	155.048	-6.5858	60.53	7.1
2014	4	12	20	14	39.3	162.148	-11.2701	22.56	7.6
2014	4	13	12	36	19.23	162.051	-11.4633	39	7.4
2014	4	18	14	27	24.92	-100.972	17.397	24	7.2
2014	4	19	13	28	0.81	155.024	-6.7547	43.37	7.5
2014	6	23	20	53	9.7	178.735	51.8486	109	7.9
2014	10	9	2	14	31.44	-110.811	-32.1082	16.54	7
2014	10	14	3	51	34.46	-88.1225	12.5262	40	7.3
2014	11	1	18	57	22.38	-177.759	-19.6903	434	7.1
2014	11	15	2	31	41.72	126.522	1.8929	45	7.1
2015	2	13	18	59	12.23	-31.9016	52.6487	16.68	7.1
2015	2	27	13	45	5.37	122.535	-7.2968	552.06	7
2015	3	29	23	48	31.01	152.562	-4.7294	41	7.5
2015	4	25	6	11	25.95	84.7314	28.2305	8.22	7.8
2015	5	5	1	44	6.38	151.875	-5.4624	55	7.5
2015	5	7	7	10	19.59	154.557	-7.2175	10	7.1
2015	5	12	7	5	19.73	86.0655	27.8087	15	7.3
2015	5	30	11	23	2.11	140.493	27.8386	664	7.8
2015	6	17	12	51	32.79	-17.1605	-35.3639	10	7
2015	7	18	2	27	33.82	165.141	-10.4012	11	7
2015	7	27	21	41	21.71	138.528	-2.6286	48	7
2015	9	16	22	54	32.86	-71.6744	-31.5729	22.44	8.3
2015	9	16	23	18	41.85	-71.4262	-31.5622	28.41	7
2015	10	20	21	52	2.56	167.303	-14.8595	135	7.1
2015	10	26	9	9	42.56	70.3676	36.5244	231	7.5
2015	11	24	22	45	38.88	-70.9437	-10.5372	606.21	7.6
2015	11	24	22	50	54.37	-71.0184	-10.0598	620.56	7.6
2015	12	4	22	25	0.11	85.0913	-47.6165	35	7.1
2015	12	7	7	50	5.95	72.7797	38.2107	22	7.2

## Sheet: S4
Year	Month	Day	Hour	Minute	Second	Longitude (deg.)	Llatitude (deg.)	Depth (km)	Magnitude
1900	7	29	6	59	0	165	-10	0	7.6
1901	8	9	13	1	0	170	-22	0	7.9
1901	8	9	18	33	0	144	40	0	7.5
1902	4	19	2	23	0	-91	14	0	7.5
1902	9	22	1	46	0	146	18	0	7.5
1904	6	25	21	0	37	160.445	52.864	30	7.7
1906	1	31	15	36	10	-79.369	0.955	20	8.8
1906	8	17	0	40	4	-71.4	-32.4	35	8.2
1907	4	15	6	8	25	-97.304	16.513	30	7.8
1909	3	13	14	29	0	142.29	35.407	15	7.1
1909	7	30	10	51	51	-99.427	16.471	20	7.5
1909	9	8	16	49	48	-169	52.5	90	7.4
1910	6	16	6	30	43	169.438	-19.572	100	7.8
1910	11	9	6	2	0	166.904	-16.289	20	7.3
1911	6	7	11	2	50	-102.442	18.517	30	7.6
1911	7	12	4	7	38	127.103	8.546	15	7.7
1911	12	16	19	14	32	-99.994	17.159	30	7.3
1912	1	31	20	11	48	-147.5	61	80	7
1913	3	14	8	45	4	126.121	5.354	15	7.8
1913	5	30	11	47	11	151.767	-4.685	15	7.2
1913	6	26	4	57	19	-173.854	-20.53	25	7.7
1913	8	6	22	14	37	-73.823	-16.469	25	7.7
1914	5	26	14	22	47	136.943	-1.829	15	8.1
1914	6	25	19	7	25	101.82	-3.924	35	7.6
1914	10	23	6	18	44	128.141	4.239	35	7.4
1915	5	1	5	0	10	155.162	48.361	30	7.8
1915	7	31	1	31	32	162.052	54.121	20	7.3
1915	11	1	7	23	53	143.021	38.594	30	7
1916	1	1	13	20	49	152.548	-4.739	35	7.9
1916	2	27	20	21	14	-87.99	11.542	15	7.2
1916	10	31	15	31	0	157.998	49.755	15	7.3
1917	5	31	8	47	32	-159.433	54.934	35	7.4
1917	7	29	21	52	32	141.572	-3.687	35	7.4
1918	7	3	6	52	8	143.404	-3.211	15	7.5
1918	12	4	11	47	50	-70.608	-26.538	40	7.8
1919	4	17	11	22	9	-178.11	-30.418	35	7.2
1919	5	6	19	41	14	153.714	-4.852	35	7.8
1920	2	2	11	22	24	152.017	-4.967	35	7.8
1920	9	20	14	39	3	168.523	-20.088	25	8.1
1921	2	27	18	23	37	-173.042	-18.887	15	7.4
1921	4	2	9	36	53	124.829	23.801	15	7
1921	9	11	4	1	44	110.623	-10.08	15	7.6
1921	10	15	4	58	19	166.868	-12.745	35	7.1
1922	11	7	23	0	17	-71.96	-28.365	25	7
1923	2	2	5	7	48	160.692	53.633	35	7.2
1923	2	3	16	1	50	160.472	54.486	15	8.4
1923	2	24	7	34	44	163.265	55.388	15	7.3
1923	5	4	16	26	48	-156.832	55.828	25	7
1923	7	13	11	13	41	131.082	30.967	35	7
1923	9	1	2	58	35	139.298	35.413	15	8.1
1923	9	2	2	46	41	139.926	35.007	15	7.8
1923	11	4	0	4	35	153.001	-4.619	35	7
1924	3	4	10	7	53	-83.915	9.791	15	7.1
1924	4	14	16	20	36	126.038	6.722	15	8
1924	8	14	18	2	41	141.387	36.135	15	7
1924	8	30	3	4	59	126.893	8.963	15	7.1
1925	1	18	12	5	56	153.607	47.803	35	7.2
1925	3	22	8	41	58	168.574	-18.7	35	7.2
1925	8	19	12	7	32	167.086	55.35	15	7
1925	11	10	13	50	37	130.62	-0.652	15	7.3
1925	11	13	12	14	51	124.767	12.653	20	7.2
1926	2	8	15	18	2	-88.666	12.299	20	7.2
1926	4	12	8	32	32	161.634	-10.349	15	7.3
1926	8	25	5	44	46	172.139	-23.145	20	7
1926	9	10	10	34	27	110.617	-9.156	35	7.1
1926	9	16	17	59	12	159.451	-9.504	15	7.1
1926	10	13	19	8	18	-175.288	51.49	40	7
1926	10	26	3	44	45	139.283	-2.834	35	7.6
1926	11	5	7	55	27	-86.875	12.598	15	7
1927	1	24	1	5	47	167.64	-18.313	30	7.1
1927	2	16	1	35	26	153.553	46.545	15	7
1927	8	5	21	12	58	142.217	37.631	35	7
1927	8	10	11	36	12	131.764	-0.56	15	7.1
1928	3	16	5	1	6	170.236	-22.455	10	7.6
1928	3	22	4	17	5	-96.107	16.142	15	7.6
1928	5	27	9	50	29	142.819	39.916	35	7.2
1928	6	17	3	19	34	-96.585	16.182	20	7.9
1928	8	4	18	26	19	-98.209	16.004	20	7.2
1928	10	9	3	1	13	-97.502	16.19	25	7.5
1928	12	1	4	6	17	-72.105	-35.155	35	7.7
1928	12	2	4	20	25	-72.812	-35.685	30	7
1929	6	13	9	24	44	125.948	8.097	35	7.2
1929	6	27	12	47	13	-29.434	-55.342	15	8.1
1929	7	5	14	19	9	-178.152	51.473	35	7
1929	7	7	21	23	17	-177.771	51.474	35	7.3
1929	11	17	3	43	18	126.301	6.484	35	7
1929	12	17	10	58	42	171.972	53.559	20	7.8
1930	6	11	0	49	48	148.854	-6.231	35	7
1930	10	24	20	15	10	146.661	18.426	25	7.2
1930	11	9	19	8	39	132.454	-0.412	25	7
1930	11	10	13	35	26	141.4	36.417	30	7.7
1931	1	15	1	50	48	-96.583	16.037	35	7.6
1931	2	10	6	34	34	102.557	-5.412	35	7
1931	3	9	3	49	0	142.398	40.572	35	7.8
1931	3	18	8	2	25	-71.478	-33.778	35	7.2
1931	8	7	2	11	44	142.077	-3.417	35	7
1931	9	25	5	59	52	102.279	-5.433	35	7.4
1931	10	3	22	47	46	161.414	-10.931	15	7
1931	10	10	0	19	57	161.211	-9.732	15	7.7
1931	11	2	10	3	4	132.009	31.899	35	7.5
1932	5	21	10	10	4	-88.07	13.175	15	7.1
1932	6	3	10	36	56	-103.784	19.786	15	8.1
1932	6	18	10	12	11	-103.907	19.419	15	7.8
1932	6	22	12	59	31	-104.224	19.373	25	7.7
1933	2	23	8	9	19	-70.157	-20.5	35	7.2
1933	6	18	21	37	36	142.484	38.083	30	7.2
1934	2	14	3	59	39	119.199	17.463	15	7.5
1934	2	24	6	23	48	143.971	23.064	35	7.5
1934	2	28	14	21	49	150.706	-5.444	15	7.1
1934	3	5	11	46	22	175.171	-40.497	35	7.2
1934	3	24	12	4	33	160.827	-10.108	15	7
1934	4	15	22	15	22	126.676	7.681	35	7.1
1934	7	18	1	36	31	-82.492	7.903	30	7.5
1934	7	18	19	40	19	166.977	-11.936	10	7.7
1934	7	21	6	18	22	165.89	-11.129	15	7.3
1935	8	17	1	44	37	171.513	-22.292	20	7.2
1935	9	11	14	4	4	146.613	43.384	35	7.2
1935	9	20	1	46	43	141.416	-3.824	30	7.8
1935	9	20	5	23	11	142.64	-3.776	35	7
1935	10	12	16	45	24	143.304	40.199	15	7
1935	10	18	0	12	0	144.011	40.235	15	7.1
1935	12	14	22	5	26	-92.38	14.712	35	7.3
1935	12	15	7	7	53	161.443	-10.345	35	7.6
1935	12	28	2	35	31	98.255	-0.29	30	7.6
1936	4	1	2	9	28	126.368	4.241	35	7.8
1936	4	19	5	7	17	156.557	-7.613	20	7.4
1936	7	13	11	12	18	-70.11	-24.72	35	7.5
1936	11	2	20	45	58	142.276	38.236	35	7.2
1937	1	25	6	34	6	162.618	-10.42	15	7.2
1937	2	21	7	2	42	149.72	44.443	30	7.4
1937	6	21	15	13	4	-79.741	-8.335	30	7.1
1937	12	23	13	18	2	-98.359	16.749	25	7.4
1938	2	1	19	4	22	131.614	-5.045	25	8.5
1938	5	23	7	18	30	141.491	36.517	15	7.7
1938	5	23	8	21	51	120.045	18	15	7.1
1938	5	30	14	29	52	168.825	-20.008	35	7.1
1938	6	10	9	53	43	125.273	25.143	20	7.7
1938	6	16	2	15	18	129.449	27.649	20	7.5
1938	8	29	15	22	24	124.101	12.065	15	7
1938	11	5	8	43	24	142.09	36.966	35	7.8
1938	11	5	10	50	18	142.221	37.166	35	7.7
1938	11	6	8	53	55	142.303	37.393	30	7.7
1938	11	6	21	38	48	142.43	37.019	25	7.6
1938	11	10	20	18	49	-158.181	55.178	35	8.2
1938	12	16	17	21	23	167.214	-45.737	15	7
1939	1	25	3	32	15	-72.315	-36.305	35	7.8
1939	1	30	2	18	30	155.468	-7.042	35	7.8
1939	2	3	5	26	23	159.439	-9.386	15	7
1939	4	5	16	42	44	168.973	-19.881	30	7
1939	4	18	6	22	44	-70.842	-27.182	35	7.4
1939	4	30	2	55	30	159.812	-9.873	15	7.8
1939	10	10	18	31	59	143.085	38.53	20	7
1940	7	14	5	52	54.5	178.2	52	65	7.4
1940	10	11	18	41	19	-73.63	-42.041	35	7
1940	12	28	16	37	44	147.558	18.245	15	7.7
1941	1	13	16	27	44	152.071	-4.175	15	7.4
1941	4	15	19	9	57	-102.994	18.69	30	7.6
1941	5	17	2	24	59	166.284	-10.817	35	7.4
1941	6	26	11	52	3	92.575	12.017	20	7.6
1941	8	2	11	41	30	-177.69	-29.716	35	7.2
1941	11	18	16	46	32	131.949	32.095	35	7.9
1941	12	5	20	47	3	-83.457	8.396	20	7.3
1942	5	14	2	13	27	-79.955	-0.025	20	7.8
1942	6	24	11	16	30	175.868	-41.186	15	7
1942	8	6	23	37	2	-91.138	13.862	35	7.7
1942	8	24	22	50	32	-74.708	-14.819	30	8.1
1943	2	22	9	20	49	-101.451	17.457	20	7.4
1943	4	6	16	7	17	-71.475	-31.432	35	8.1
1943	5	3	1	59	14	124.312	13.001	15	7.2
1943	5	25	23	7	40	127.178	7.4	15	7.8
1943	6	13	5	11	42	143.315	40.982	35	7.2
1943	7	23	14	53	10	109.803	-8.591	60	7
1943	12	23	19	0	14	153.832	-5.567	35	7
1944	4	27	14	38	12	133.977	-0.863	15	7.6
1944	6	28	7	58	56	-92.894	14.315	25	7
1944	7	27	0	4	23	-165.5	54	70	7.1
1944	9	23	12	13	24	159.918	53.359	35	7.2
1944	11	16	12	11	2	166.251	-11.936	35	7.1
1944	12	7	4	35	45	136.204	33.682	15	8.1
1945	9	1	22	44	11	166.022	-46.939	20	7.5
1946	4	1	12	29	1	-162.832	53.492	15	8.6
1946	5	8	5	20	27	99.096	-0.746	35	7.3
1946	6	23	17	13	19	-125.34	49.76	30	7.3
1946	9	29	3	2	6	153.379	-5.158	50	7.8
1946	11	1	11	14	28	-174.453	51.752	25	7
1946	12	20	19	19	10	135.895	33.116	15	8.3
1947	4	2	5	39	16	137.847	-1.159	15	7.3
1947	6	7	18	47	51	124.658	11.182	15	7
1947	6	13	20	24	59	145.567	21.722	35	7
1947	6	19	7	34	41	145.464	21.6	35	7.2
1948	4	17	16	11	32	135.706	33.145	15	7.2
1948	5	14	22	31	49	-161.19	54.61	25	7.1
1948	9	8	15	9	14	-173.879	-21.246	15	7.5
1949	3	27	6	34	9	127.637	2.443	60	7
1949	7	2	19	57	14	147.45	16.575	15	7.1
1950	5	26	1	17	14	169.723	-20.253	50	7.1
1950	9	19	20	29	53	138.151	-2.077	30	7.2
1950	10	5	16	9	42	-85.046	10.481	97.9	7.5
1950	10	23	16	13	28	-91.917	14.31	65.3	7.2
1950	12	2	19	51	51	167.654	-18.373	30	7.9
1950	12	14	14	15	54	-98.482	16.739	35	7.1
1951	11	6	16	40	14	154.05	47.297	35	7
1952	3	4	1	22	49	143.899	42.084	45	8.1
1952	11	4	16	58	30	159.779	52.623	21.6	9
1952	12	6	10	41	22	156.434	-8.229	15	7
1953	1	5	7	48	28	170.973	53.631	21.3	7
1953	4	23	16	24	33	152.868	-4.449	35	7.4
1953	5	6	17	16	48	-72.866	-37.093	66	7.5
1953	11	4	3	49	13	166.464	-13.082	35	7.1
1953	11	25	17	48	55	141.625	34.006	25	7.9
1953	12	12	17	31	29	-80.636	-3.552	25	7.3
1954	2	1	1	6	56	143.467	24.057	15	7.2
1955	3	14	13	12	4	-173.5	52.5	100	7
1955	3	18	0	6	52	160.884	54.252	59.2	7.2
1955	4	19	20	24	10	-71.935	-30.128	15	7
1955	5	17	14	49	55	93.869	6.828	25.3	7
1955	10	10	8	57	50	152.855	-5.062	20	7.3
1956	1	16	23	37	45	-80.213	-0.727	20	7
1956	9	29	23	20	55	140.259	35.677	66.1	7.5
1956	10	24	14	42	18	-86.556	11.682	35	7.1
1957	3	9	14	22	33	-175.626	51.499	25	8.6
1957	3	11	9	58	52	-169.191	52.691	35	7.1
1957	3	11	14	55	24	-178.602	51.339	25	7
1957	3	12	11	45	0	-177.243	51.481	20	7.1
1957	3	14	14	47	50	-176.733	51.196	25	7.1
1957	3	16	2	34	18	-178.87	51.419	25	7.2
1957	3	22	14	21	15	-165.771	53.778	46.6	7.1
1957	4	10	11	30	3	-153.964	55.869	15	7
1957	4	14	19	18	4	-173.381	-15.02	20	7.1
1957	6	22	23	50	35	136.592	-1.723	59.1	7.1
1957	7	28	8	40	12	-99.092	17.055	37.8	7.6
1957	9	24	8	21	14	127.005	5.327	35	7.2
1958	1	15	19	14	31	-72.242	-16.625	64	7
1958	1	19	14	7	28	-79.489	1.011	27.5	7.6
1958	3	11	0	26	2	124.327	24.945	35	7.2
1958	11	6	22	58	9	148.485	44.479	35	8.3
1958	11	12	20	23	33	148.754	44.215	35	7
1959	1	22	5	10	32	142.33	37.492	35	7
1959	5	4	7	15	47	159.732	53.257	55	7.9
1959	8	17	21	4	48	156.328	-7.776	25	7
1959	9	14	14	9	46	-177.209	-28.84	35	7.3
1959	12	14	23	22	3	-26.266	-59.935	25	7
1960	1	15	9	30	21	-74.867	-15.008	65	7.1
1960	3	20	17	7	31	143.228	39.869	15	8
1960	3	23	0	23	28	143.316	39.635	15	7
1960	5	21	10	2	57	-73.353	-37.824	25	8.1
1960	5	22	10	30	44	-73.017	-37.775	25	7.1
1960	5	22	18	56	2	-73.039	-38.061	25	7.8
1960	5	22	19	11	20	-73.407	-38.143	25	9.5
1960	6	20	2	1	14	-72.917	-38.154	25	7
1960	11	20	22	1	57	-80.918	-6.775	15	7.6
1960	11	24	6	52	47	-176.248	-24.678	30	7.2
1960	12	2	9	10	48	-70.297	-24.732	35	7.3
1961	1	16	7	20	13	141.758	36.121	30	7.2
1961	1	16	12	12	30	141.815	36.226	30	7
1961	2	26	18	10	52	131.475	31.739	35	7.5
1961	7	18	14	3	41	131.683	29.692	30.6	7
1961	7	23	21	51	9	168.29	-18.307	25	7.3
1961	8	11	15	51	36	145.101	43.056	43.9	7.1
1962	2	14	6	36	5	-72.885	-37.845	30	7.1
1962	4	12	0	52	44	142.789	38.022	28	7.3
1962	4	23	5	58	13	143.734	42.506	60	7.1
1962	5	11	14	11	54	-99.741	16.96	25	7
1962	7	26	8	14	46	-82.729	7.512	25	7.2
1963	3	26	9	48	17	-177.675	-29.992	10	7.3
1963	9	15	0	46	55	165.642	-10.522	35	7.4
1963	9	17	19	20	14	165.36	-10.466	45	7.2
1963	10	12	11	27	0	149.225	44.647	37.5	7
1963	10	13	5	17	59	149.483	44.872	35	8.5
1963	10	20	0	53	12	150.547	44.726	28.2	7.8
1963	12	18	0	30	5	-176.844	-24.749	55	7.6
1964	3	28	3	36	16	-147.339	60.908	25	9.2
1964	6	23	1	26	38	146.159	43.222	71.3	7.1
1964	7	6	7	22	13	-100.605	18.136	93.3	7.3
1964	9	12	22	7	3	164.285	-48.969	20	7.6
1964	9	15	15	29	38	93.101	8.855	70	7.1
1965	2	4	5	1	22	178.715	51.251	30.3	8.7
1965	2	4	8	40	44	179.605	51.443	30	7.3
1965	2	23	22	11	47	-70.679	-25.633	35	7
1965	3	28	16	33	16	-71.233	-32.522	70	7.4
1965	6	11	3	33	47	149.022	44.608	40.7	7
1965	6	11	3	34	4	148.699	44.578	58	7.2
1965	7	2	20	58	40	-167.739	52.99	45	7.8
1965	8	11	3	40	58	166.98	-15.449	25	7.2
1965	8	11	22	31	51	167.092	-15.861	30	7.6
1965	8	13	12	40	10	166.96	-15.871	25	7.4
1965	8	13	12	40	32	167.607	-16.198	35	7.2
1965	8	23	19	46	4	-95.867	16.081	25	7.4
1966	6	15	0	59	50	161.006	-10.318	45	7.1
1966	10	17	21	42	0	-78.228	-10.665	40	8.1
1966	12	28	8	18	7	-70.55	-25.494	25	7.7
1966	12	31	18	23	9	166.552	-12.091	55	7.8
1966	12	31	22	15	19	166.491	-12.326	35	7.1
1967	9	3	21	7	29	-79.674	-10.656	15	7
1967	9	20	9	39	16	164.009	-49.736	20	7
1967	12	21	2	25	26	-69.939	-21.865	45	7.3
1967	12	25	1	23	32	153.742	-5.208	35	7.2
1968	1	29	10	19	7	146.741	43.566	36.9	7.4
1968	2	12	5	44	45	153.368	-5.42	30	7.3
1968	4	1	0	42	7	132.269	32.449	34.2	7.5
1968	5	16	0	49	2	143.435	40.86	29.9	8.2
1968	5	16	10	39	2	142.864	41.43	25	7.9
1968	5	20	7	13	9	-178.11	-30.799	55	7
1968	5	20	21	9	46	150.219	44.822	28.3	7
1968	5	28	13	27	19	139.353	-2.85	45	7.5
1968	6	12	13	41	53	143.07	39.503	32.1	7
1968	7	25	7	23	7	-178.217	-30.725	45	7.3
1968	8	2	14	6	43	-97.739	16.519	25	7.3
1968	9	26	18	2	54	-177.914	-30.62	50	7.1
1968	10	23	21	4	44	143.286	-3.33	15	7
1969	1	5	13	26	43	158.888	-7.97	60	7
1969	1	30	10	29	41	127.306	4.569	60	7.6
1969	2	23	0	36	58	118.904	-3.201	15	7
1969	4	21	7	19	28	131.938	32.15	38.6	7
1969	8	11	21	27	35	147.859	43.424	30	8.2
1969	8	14	14	19	4	147.647	43.313	27.5	7.1
1969	12	25	21	32	31	-59.694	15.648	20	7.2
1970	1	10	12	7	7	126.682	6.785	40	7.2
1970	4	29	14	1	35	-92.653	14.52	35	7.3
1970	5	31	20	23	29	-78.737	-9.183	45	7.9
1970	6	14	0	0	11	-74.07	-52.028	15	7
1970	7	25	22	41	14	131.782	32.053	45	7
1970	12	2	15	54	22	163.377	-11.154	30	7
1970	12	10	4	34	41	-80.542	-4.026	25	7.2
1971	1	10	7	17	5	139.722	-3.184	30	7.7
1971	2	4	15	33	29	98.711	0.653	30	7
1971	2	7	2	29	30	-176.974	51.409	28.9	7
1971	4	8	7	45	59	102.285	-4.33	75	7
1971	5	2	6	8	27	-177.318	51.396	24.2	7
1971	7	9	3	3	20	-71.076	-32.601	60.3	7.8
1971	7	14	6	11	30	153.85	-5.524	40	8
1971	7	19	0	14	46	153.868	-5.754	35	7
1971	7	26	1	23	22	153.172	-4.817	40	8.1
1971	7	26	2	25	0	152.282	-5.116	40	7
1971	8	2	7	24	58	143.416	41.415	54.8	7.1
1972	1	23	21	17	54	166.407	-13.248	35	7
1972	2	29	9	23	1	140.929	33.453	59.8	7.2
1972	11	2	19	55	22	168.949	-20.122	20	7
1972	12	2	0	19	52	126.64	6.405	60	8
1972	12	4	10	16	12	140.827	33.362	55	7.4
1973	1	30	21	1	12.5	-102.996	18.481	43	7.5
1973	2	28	6	37	49.5	156.584	50.486	27	7.2
1973	6	17	3	55	2.9	145.785	43.233	48	7.7
1973	6	24	2	43	25.5	146.442	43.318	50	7.1
1973	12	28	13	41	45.8	166.601	-14.464	26	7.5
1973	12	29	0	19	31.1	166.896	-15.117	47	7.2
1974	1	10	8	51	13.3	166.863	-14.434	34	7.2
1974	1	31	23	30	5.3	155.894	-7.461	34	7
1974	2	1	3	12	33.1	155.575	-7.383	40	7.1
1974	8	18	10	44	12.8	-73.431	-38.453	36	7.1
1974	10	3	14	21	29.1	-77.795	-12.265	13	7.6
1974	11	9	12	59	49.8	-77.786	-12.5	6	7.2
1975	2	2	8	43	39.1	173.497	53.113	10	7.6
1975	5	10	14	27	38.7	-73.232	-38.183	6	7.7
1975	6	10	13	47	14.5	147.734	43.024	15	7
1975	7	20	14	37	39.9	155.054	-6.59	49	7.9
1975	7	20	19	54	27.7	155.152	-7.104	44	7.7
1975	10	1	3	29	58.9	102.198	-4.882	33	7
1975	10	6	22	24	16.2	166.499	-12.519	54	7
1975	12	26	15	56	38.7	-172.467	-16.264	33	7.8
1976	1	14	16	47	33.5	-177.657	-28.427	33	8
1976	1	21	10	5	24.1	149.123	44.915	41	7
1976	6	20	20	53	13.4	96.318	3.397	33	7
1977	4	20	23	42	50.5	160.348	-9.89	19	7.5
1977	4	20	23	49	13.1	160.822	-9.844	33	7.5
1977	4	21	4	24	9.6	160.731	-9.965	33	7.5
1977	8	19	6	8	55	118.378	-11.164	25	8.3
1977	10	10	11	53	53.6	-175.406	-25.856	33	7.2
1978	2	9	21	35	12.7	-177.358	-30.683	33	7.2
1978	3	23	3	15	20.3	148.439	44.932	33	7.5
1978	3	24	19	47	50.7	148.862	44.244	33	7.6
1978	6	12	8	14	26.4	142.028	38.19	44	7.7
1978	8	23	0	38	32.2	-85.222	10.204	56	7
1978	11	5	22	2	7.1	162.136	-11.132	33	7.1
1978	11	29	19	52	47.6	-96.591	16.01	18	7.7
1979	3	14	11	7	16.3	-101.276	17.813	49	7.6
1979	9	12	5	17	51.4	136.04	-1.679	5	7.9
1979	10	12	10	25	22.3	165.707	-46.675	33	7.4
1979	10	23	9	51	6.7	161.284	-10.615	22	7.1
1979	12	12	7	59	3.3	-79.358	1.598	24	7.7
1980	2	23	5	51	3.2	146.753	43.53	44	7
1980	7	8	23	19	19.8	166.381	-12.41	33	7.5
1980	7	17	19	42	23.2	165.916	-12.525	33	7.9
1980	10	25	11	0	5.1	169.853	-21.89	33	7.2
1980	11	8	10	27	34	-124.253	41.117	19	7.2
1981	1	30	8	52	44.1	176.274	51.744	33	7
1981	5	25	5	25	14.46	164.357	-48.786	33	7.6
1981	7	6	3	8	24.18	171.742	-22.293	33	7
1981	7	15	7	59	8.47	167.601	-17.26	30	7
1981	9	1	9	29	31.54	-173.085	-14.96	25	7.7
1981	10	25	3	22	15.57	-102.084	18.048	33	7.3
1981	12	26	17	5	32.52	-177.741	-29.934	33	7.1
1982	1	11	6	10	6.49	124.358	13.752	45.7	7.1
1982	6	7	10	59	40.16	-98.358	16.558	33.8	7
1982	6	19	6	21	58	-89.387	13.332	73	7.3
1982	7	23	14	23	53.57	141.702	36.194	36.6	7.1
1982	8	5	20	32	52.95	165.931	-12.597	30.7	7
1982	12	19	17	43	54.85	-175.864	-24.133	33	7.2
1983	3	18	9	5	50	153.581	-4.883	88.8	7.6
1983	4	3	2	50	1.18	-83.123	8.717	37	7.1
1983	8	17	10	55	54.13	161.287	55.867	62.6	7.1
1983	10	4	18	52	13.3	-70.563	-26.535	14.8	7.4
1983	12	2	3	9	5.66	-91.924	14.066	67.1	7
1984	1	8	15	24	13.56	118.806	-2.823	33	7
1984	2	7	21	33	21.49	160.469	-10.012	18.1	7.6
1984	3	24	9	44	2.6	148.192	44.117	44.4	7.2
1984	11	17	6	49	30.02	98.027	0.197	33	7.1
1985	3	3	22	47	7.28	-71.871	-33.135	33	8
1985	3	4	0	32	21.87	-71.663	-33.207	33	7.4
1985	4	9	1	56	59.48	-71.618	-34.131	37.8	7.2
1985	5	10	15	35	50.59	151.045	-5.599	26.7	7.2
1985	7	3	4	36	51.73	152.828	-4.439	33	7.3
1985	9	19	13	17	47.35	-102.533	18.19	27.9	8
1985	9	21	1	37	13.47	-101.647	17.802	30.8	7.6
1985	11	28	2	25	42.34	166.24	-14.043	33	7
1985	12	21	1	13	22.41	166.516	-13.966	43	7.1
1986	4	30	7	7	18.12	-102.973	18.404	26.5	7
1986	5	7	22	47	10.87	-174.776	51.52	33	8
1986	10	20	6	46	9.98	-176.367	-28.117	29.1	7.7
1987	3	5	9	17	5.28	-70.161	-24.388	62.3	7.6
1987	3	5	10	55	12.35	-70.701	-24.495	34.8	7
1987	8	8	15	48	56.75	-69.991	-19.022	69.7	7.2
1987	10	16	20	48	1.64	149.06	-6.266	47.8	7.4
1988	1	19	7	30	31.86	-70.568	-24.71	33	7
1988	2	5	14	1	2.75	-70.433	-24.753	36.9	7.2
1988	2	24	3	52	3.29	124.616	13.477	24.9	7.3
1988	4	12	23	19	55.57	-72.305	-17.192	33.1	7.1
1988	8	10	4	38	26.17	160.819	-10.366	34	7.6
1989	5	14	0	59	50.45	-178.414	-30.523	43.8	7
1989	9	4	13	14	58.25	-156.835	55.543	11.4	7.1
1989	11	1	18	25	34.94	142.76	39.837	28.6	7.4
1989	12	15	18	43	45.03	126.729	8.337	24.4	7.6
1990	3	5	16	38	12.57	168.063	-18.318	20.7	7.1
1990	3	25	13	22	55.6	-84.808	9.919	22.2	7.3
1990	11	6	20	14	29.74	169.871	53.452	24.8	7.1
1991	2	18	2	37	25.12	126.48	8.87	23.9	7
1991	4	22	21	56	51.82	-83.073	9.685	10	7.6
1991	5	30	13	17	41.97	-161.606	54.567	28.4	7
1991	10	14	15	58	12.79	158.442	-9.094	23.4	7.2
1991	11	19	22	28	51.09	-77.442	4.554	21.3	7.2
1991	12	22	8	43	13.41	151.021	45.533	24.7	7.6
1992	5	17	9	49	19.11	126.645	7.239	32.8	7.1
1992	5	17	10	15	31.31	126.762	7.191	33	7.3
1992	5	27	5	13	38.81	165.239	-11.122	18.8	7
1992	9	2	0	16	1.69	-87.34	11.742	44.8	7.7
1993	3	6	3	5	49.87	164.181	-10.972	20.4	7.1
1993	5	11	18	26	51.32	126.57	7.219	58.7	7
1993	6	8	13	3	36.48	157.829	51.218	70.6	7.5
1993	8	8	8	34	24.93	144.801	12.982	59.3	7.8
1993	8	10	0	51	53.25	166.927	-45.277	28.1	7
1993	9	10	19	12	54.62	-92.645	14.717	34.1	7.2
1993	11	13	1	18	4.18	158.647	51.934	34	7
1993	12	29	7	48	14.2	169.789	-20.23	33	7
1994	2	12	17	58	23.99	169.361	-20.553	27.7	7
1994	6	2	18	17	34.02	112.835	-10.477	18.4	7.8
1994	7	13	2	35	56.02	167.518	-16.62	33	7.2
1994	10	4	13	22	55.84	147.321	43.773	14	8.3
1994	10	9	7	55	39.58	147.916	43.905	33	7.3
1994	12	28	12	19	23.03	143.419	40.525	26.5	7.8
1995	1	6	22	37	34.32	142.175	40.246	26.9	7
1995	2	5	22	51	5.14	178.752	-37.759	21.1	7.1
1995	4	7	22	6	56.89	-173.529	-15.199	21.2	7.4
1995	4	21	0	34	46.09	125.58	12.059	20.7	7.2
1995	5	5	3	53	45.05	125.297	12.626	16	7.1
1995	7	3	19	50	50.62	-177.589	-29.211	35.3	7.2
1995	7	30	5	11	23.63	-70.294	-23.34	45.6	8
1995	8	16	10	27	28.63	154.178	-5.799	30.1	7.7
1995	8	16	23	10	23.98	154.347	-5.771	33	7.2
1995	9	14	14	4	31.43	-98.597	16.779	23	7.4
1995	10	9	15	35	53.91	-104.205	19.055	33	8
1995	10	18	10	37	26.38	130.175	27.929	28.4	7.1
1995	12	3	18	1	8.99	149.3	44.663	33	7.9
1996	2	7	21	36	46.3	149.892	45.324	42.6	7.2
1996	2	17	5	59	30.55	136.952	-0.891	33	8.1
1996	2	21	12	51	1.3	-79.587	-9.593	10	7.5
1996	2	25	3	8	15.87	-98.07	15.978	21.1	7.1
1996	4	29	14	40	41.09	154.999	-6.518	44	7.2
1996	6	10	4	3	35.48	-177.632	51.564	33	7.9
1996	6	10	15	24	56	-176.847	51.478	26.3	7.3
1996	6	11	18	22	55.73	125.154	12.614	33	7.1
1996	11	12	16	59	44.03	-75.675	-14.993	33	7.7
1997	1	11	20	28	26.02	-102.756	18.219	33	7.2
1997	4	21	12	2	26.43	166.676	-12.584	33	7.7
1997	9	20	16	11	32.15	-177.624	-28.683	30	7
1997	10	15	1	3	33.46	-71.22	-30.933	58	7.1
1997	12	5	11	26	54.69	162.035	54.841	33	7.8
1998	1	30	12	16	8.69	-70.207	-23.913	42	7.1
1998	4	1	17	56	23.36	99.261	-0.544	55.7	7
1998	7	17	8	49	13.28	141.926	-2.961	10	7
1998	8	4	18	59	20.1	-80.393	-0.593	33	7.2
1999	2	6	21	47	59.47	166.697	-12.853	90.1	7.3
1999	5	16	0	51	20.46	152.486	-4.751	73.7	7.1
1999	9	30	16	31	15.69	-96.931	16.059	60.6	7.5
1999	11	19	13	56	46.45	148.763	-6.351	33	7
1999	11	26	13	21	15.57	168.214	-16.423	33	7.5
2000	6	4	16	28	26.17	102.087	-4.721	33	7.9
2000	10	4	16	58	44.31	166.91	-15.421	23	7
2000	10	29	8	37	8.77	153.945	-4.766	50	7
2000	11	16	7	42	16.93	153.102	-5.233	30	7.8
2000	11	17	21	1	56.49	151.781	-5.496	33	7.8
2001	1	1	6	57	4.17	126.579	6.898	33	7.5
2001	1	10	16	2	44.23	-153.211	57.078	33	7
2001	1	13	17	33	32.38	-88.66	13.049	60	7.7
2001	2	13	19	28	30.26	102.562	-4.68	36	7.4
2001	6	23	20	33	14.13	-73.641	-16.265	33	8.4
2001	7	7	9	38	43.52	-72.077	-17.543	33	7.6
2001	10	12	15	2	16.84	144.98	12.686	37	7
2001	10	31	9	10	20	150.196	-5.912	33	7
2002	1	2	17	22	48.76	167.856	-17.6	21	7.2
2002	4	26	16	6	7	144.619	13.088	85.7	7.1
2002	9	8	18	44	23.71	142.945	-3.302	13	7.6
2002	11	2	1	26	10.7	96.085	2.824	30	7.4
2003	1	20	8	43	6.07	160.77	-10.491	33	7.3
2003	1	22	2	6	34.61	-104.104	18.77	24	7.6
2003	3	17	16	36	17.31	177.978	51.272	33	7.1
2003	5	26	19	23	27.94	128.855	2.354	31	7
2003	8	21	12	12	49.79	167.144	-45.104	28	7.2
2003	9	25	19	50	6.36	143.91	41.815	27	8.2
2003	9	25	21	8	0.03	143.593	41.774	33	7.4
2003	10	31	1	6	28.28	142.619	37.812	10	7
2003	11	17	6	43	6.8	178.65	51.146	33	7.8
2003	12	27	16	0	59.45	169.766	-22.015	10	7.3
2004	9	5	10	7	7.82	136.618	33.07	14	7.2
2004	9	5	14	57	18.61	137.071	33.184	10	7.4
2004	10	9	21	26	53.69	-86.665	11.422	35	7
2004	11	15	9	6	56.56	-77.508	4.695	15	7.2
2004	11	28	18	32	14.13	145.119	43.006	39	7
2004	12	26	0	58	53.45	95.982	3.295	30	9.1
2004	12	26	4	21	29.81	92.958	6.91	39.2	7.2
2005	3	28	16	9	36.53	97.108	2.085	30	8.6
2005	7	24	15	42	6.21	92.19	7.92	16	7.2
2005	8	16	2	46	28.4	142.039	38.276	36	7.2
2005	9	9	7	26	43.73	153.474	-4.539	90	7.6
2006	5	3	15	26	40.29	-174.123	-20.187	55	8
2006	7	17	8	19	26.68	107.419	-9.284	20	7.7
2006	11	15	11	14	13.57	153.266	46.592	10	8.3
2007	3	25	0	40	1.61	169.357	-20.617	34	7.1
2007	4	1	20	39	58.71	157.043	-8.466	24	8.1
2007	8	15	23	40	57.89	-76.603	-13.386	39	8
2007	9	2	1	5	18.15	165.762	-11.61	35	7.2
2007	9	12	11	10	26.83	101.367	-4.438	34	8.4
2007	9	12	23	49	3.72	100.841	-2.625	35	7.9
2007	9	13	3	35	28.72	99.627	-2.13	22	7
2007	9	30	5	23	34.07	164.115	-49.271	10	7.4
2007	11	14	15	40	50.53	-69.89	-22.247	40	7.7
2007	12	19	9	30	27.93	-179.509	51.36	34	7.2
2008	2	20	8	8	30.52	95.964	2.768	26	7.4
2008	2	25	8	36	33.03	99.972	-2.486	25	7.2
2008	4	9	12	46	12.72	168.892	-20.071	33	7.3
2008	7	19	2	39	28.7	142.214	37.552	22	7
2008	9	29	15	19	31.59	-177.683	-29.756	36	7
2009	1	3	19	43	50.65	132.885	-0.414	17	7.7
2009	1	3	22	33	40.29	133.305	-0.691	23	7.4
2009	2	18	21	53	45.16	-176.33	-27.424	25	7
2009	3	19	18	17	40.47	-174.66	-23.043	31	7.6
2009	7	15	9	22	29.03	166.562	-45.762	12	7.8
2009	10	7	22	3	14.47	166.51	-13.006	45	7.7
2009	10	7	22	18	51.24	166.382	-12.517	35	7.8
2009	10	7	23	13	48.16	166.497	-13.093	31.1	7.4
2010	1	3	22	36	25.64	157.354	-8.783	10	7.1
2010	2	26	20	31	26.97	128.425	25.93	25	7
2010	2	27	6	34	11.53	-72.898	-36.122	22.9	8.8
2010	3	11	14	55	27.51	-71.799	-34.326	18	7
2010	4	6	22	15	1.58	97.048	2.383	31	7.8
2010	5	27	17	14	46.57	166.643	-13.698	31	7.2
2010	6	12	19	26	50.46	91.936	7.881	35	7.5
2010	6	16	3	16	27.55	136.543	-2.174	18	7
2010	7	18	13	34	59.36	150.59	-5.931	35	7.3
2010	8	4	22	1	43.62	150.765	-5.746	44	7
2010	8	10	5	23	44.98	168.069	-17.541	25	7.3
2010	10	25	14	42	22.46	100.082	-3.487	20.1	7.8
2011	1	2	20	20	17.78	-73.326	-38.355	24	7.2
2011	3	9	2	45	20.33	142.842	38.435	32	7.3
2011	3	11	5	46	24.12	142.373	38.297	29	9.1
2011	3	11	6	15	40.28	141.111	36.281	42.6	7.9
2011	6	24	3	9	39.47	-171.836	52.05	52	7.3
2011	7	6	19	3	18.26	-176.34	-29.539	17	7.6
2011	7	10	0	57	10.8	143.264	38.034	23	7
2011	8	20	16	55	2.81	168.143	-18.365	32	7.2
2011	8	20	18	19	23.55	168.218	-18.311	28	7.1
2011	10	21	17	57	16.1	-176.238	-28.993	33	7.4
2012	3	20	18	2	47.44	-98.231	16.493	20	7.4
2012	3	25	22	37	6	-72.217	-35.2	40.7	7.1
2012	8	27	4	37	19.43	-88.59	12.139	28	7.3
2012	9	5	14	42	7.8	-85.315	10.085	35	7.6
2012	11	7	16	35	46.93	-91.895	13.988	24	7.4
2013	2	6	1	12	25.83	165.114	-10.799	24	8
2013	2	6	1	23	19.76	164.882	-11.183	10	7.1
2013	2	6	1	54	14.61	165.588	-10.499	8.8	7
2013	2	8	15	26	38.47	166.018	-10.928	21	7.1
2013	8	30	16	25	2.3	-175.23	51.537	29	7
2013	9	25	16	42	43.17	-74.5112	-15.8385	40	7.1
2014	4	1	23	46	47.26	-70.7691	-19.6097	25	8.2
2014	4	3	2	43	13.11	-70.4931	-20.5709	22.4	7.7
2014	4	11	7	7	23.13	155.048	-6.5858	60.53	7.1
2014	4	12	20	14	39.3	162.148	-11.2701	22.56	7.6
2014	4	18	14	27	24.92	-100.972	17.397	24	7.2
2014	4	19	13	28	0.81	155.024	-6.7547	43.37	7.5
2014	10	14	3	51	34.46	-88.1225	12.5262	40	7.3
2015	3	29	23	48	31.01	152.562	-4.7294	41	7.5
2015	5	5	1	44	6.38	151.875	-5.4624	55	7.5
2015	7	18	2	27	33.82	165.141	-10.4012	11	7
2015	7	27	21	41	21.71	138.528	-2.6286	48	7
2015	9	16	22	54	32.86	-71.6744	-31.5729	22.44	8.3
2015	9	16	23	18	41.85	-71.4262	-31.5622	28.41	7

## Sheet: S5
event1_year	event1_month	event1_day	event1_hour	event1_minute	event1_second	event1_longitude	event1_latitude	event1_depth	event1_magnitude	event2_year	event2_month	event2_day	event2_hour	event2_minute	event2_second	event2_longitude	event2_latitude	event2_depth	event2_magnitude	distance(km)	date_difference(days)
1905	7	9	9	40	39.79	98.483	49.709	15	8	1905	7	23	2	46	24.01	96.843	49.292	15	8.3	127.182	13.7123
1917	6	26	5	49	44.39	-173.27	-14.996	15	8	1919	4	30	7	17	16.97	-172.442	-18.322	25	8.1	380.204	673.061
1931	3	9	3	49	0.3	142.472	40.582	35	8	1933	3	2	17	30	59.67	144.684	39.093	15	8.5	251.149	724.571
1944	12	7	4	35	45.79	136.2	33.73	15	8.1	1946	12	20	19	19	10.65	135.905	33.123	15	8.3	72.8361	743.613
1960	5	21	10	2	57.56	-73.353	-37.824	25	8.1	1960	5	22	18	56	2.68	-73.039	-38.061	25	8.6	38.114	1.3702
1960	5	21	10	2	57.56	-73.353	-37.824	25	8.1	1960	5	22	19	11	20.7	-73.407	-38.143	25	9.6	35.7856	1.3808
1960	5	22	18	56	2.68	-73.039	-38.061	25	8.6	1960	5	22	19	11	20.7	-73.407	-38.143	25	9.6	33.4664	0.0106
1968	5	16	0	49	2.07	143.435	40.86	29.9	8.2	1969	8	11	21	27	35.93	147.859	43.424	30	8.2	462.844	452.86
1971	7	14	6	11	30.57	153.85	-5.524	40	8	1971	7	26	1	23	22.79	153.172	-4.817	40	8.1	108.71	11.7999
2004	12	26	0	58	53.72	95.952	3.331	30	9.3	2005	3	28	16	9	37.51	97.154	2.092	30	8.6	191.844	92.6325
2006	11	15	11	14	16.72	153.319	46.517	31.1	8.3	2007	1	13	4	23	20.78	154.509	46.083	5.7	8.1	103.373	58.7147
2012	4	11	8	38	36.76	93.051	2.273	20	8.6	2012	4	11	10	43	10.29	92.42	0.754	20	8.3	182.889	0.0865

## Sheet: S6
event1_year	event1_month	event1_day	event1_hour	event1_minute	event1_second	event1_longitude	event1_latitude	event1_depth	event1_magnitude	event2_year	event2_month	event2_day	event2_hour	event2_minute	event2_second	event2_longitude	event2_latitude	event2_depth	event2_magnitude	distance(km)	date_difference(days)
1944	12	7	4	35	45.79	136.2	33.73	15	8.1	1946	12	20	19	19	10.65	135.905	33.123	15	8.3	72.8361	743.613
1960	5	21	10	2	57.56	-73.353	-37.824	25	8.1	1960	5	22	18	56	2.68	-73.039	-38.061	25	8.6	38.114	1.3702
1960	5	21	10	2	57.56	-73.353	-37.824	25	8.1	1960	5	22	19	11	20.7	-73.407	-38.143	25	9.6	35.7856	1.3808
1960	5	22	18	56	2.68	-73.039	-38.061	25	8.6	1960	5	22	19	11	20.7	-73.407	-38.143	25	9.6	33.4664	0.0106
1968	5	16	0	49	2.07	143.435	40.86	29.9	8.2	1969	8	11	21	27	35.93	147.859	43.424	30	8.2	462.844	452.86
1971	7	14	6	11	30.57	153.85	-5.524	40	8	1971	7	26	1	23	22.79	153.172	-4.817	40	8.1	108.71	11.7999
2004	12	26	0	58	53.72	95.952	3.331	30	9.3	2005	3	28	16	9	37.51	97.154	2.092	30	8.6	191.844	92.6325

## Sheet: S7
event1_year	event1_month	event1_day	event1_hour	event1_minute	event1_second	event1_longitude	event1_latitude	event1_depth	event1_magnitude	event2_year	event2_month	event2_day	event2_hour	event2_minute	event2_second	event2_longitude	event2_latitude	event2_depth	event2_magnitude	distance(km)	date_difference(days)
1905	7	9	9	40	39	98.483	49.709	15	8	1905	7	23	2	46	22	96.61	49.369	15	8.3	140.336	13.7123
1917	6	26	5	49	46	-173.562	-14.739	15	8	1919	4	30	7	17	17	-172.515	-18.352	25	8.1	416.954	673.061
1944	12	7	4	35	45	136.204	33.682	15	8.1	1946	12	20	19	19	10	135.895	33.116	15	8.3	69.1651	743.613
1960	5	21	10	2	57	-73.353	-37.824	25	8.1	1960	5	22	19	11	20	-73.407	-38.143	25	9.5	35.7856	1.3808
1968	5	16	0	49	2	143.435	40.86	29.9	8.2	1969	8	11	21	27	35	147.859	43.424	30	8.2	462.844	452.86
1971	7	14	6	11	30	153.85	-5.524	40	8	1971	7	26	1	23	22	153.172	-4.817	40	8.1	108.71	11.7999
2004	12	26	0	58	53.45	95.982	3.295	30	9.1	2005	3	28	16	9	36.53	97.108	2.085	30	8.6	183.695	92.6324
2006	11	15	11	14	13.57	153.266	46.592	10	8.3	2007	1	13	4	23	21.16	154.524	46.243	10	8.1	103.949	58.7147
2012	4	11	8	38	36.72	93.063	2.327	20	8.6	2012	4	11	10	43	10.85	92.463	0.802	25.1	8.2	182.215	0.0866

## Sheet: S8
event1_year	event1_month	event1_day	event1_hour	event1_minute	event1_second	event1_longitude	event1_latitude	event1_depth	event1_magnitude	event2_year	event2_month	event2_day	event2_hour	event2_minute	event2_second	event2_longitude	event2_latitude	event2_depth	event2_magnitude	distance(km)	date_difference(days)
1944	12	7	4	35	45	136.204	33.682	15	8.1	1946	12	20	19	19	10	135.895	33.116	15	8.3	69.1651	743.613
1960	5	21	10	2	57	-73.353	-37.824	25	8.1	1960	5	22	19	11	20	-73.407	-38.143	25	9.5	35.7856	1.3808
1968	5	16	0	49	2	143.435	40.86	29.9	8.2	1969	8	11	21	27	35	147.859	43.424	30	8.2	462.844	452.86
1971	7	14	6	11	30	153.85	-5.524	40	8	1971	7	26	1	23	22	153.172	-4.817	40	8.1	108.71	11.7999
2004	12	26	0	58	53.45	95.982	3.295	30	9.1	2005	3	28	16	9	36.53	97.108	2.085	30	8.6	183.695	92.6324

## Sheet: S9
event1_year	event1_month	event1_day	event1_hour	event1_minute	event1_second	event1_longitude	event1_latitude	event1_depth	event1_magnitude	event2_year	event2_month	event2_day	event2_hour	event2_minute	event2_second	event2_longitude	event2_latitude	event2_depth	event2_magnitude	distance(km)	date_difference(days)
1905	3	22	3	38	44.3	-179.859	51.145	35	7.2	1906	8	17	0	11	10.5	178.18	51.853	110	8.3	156.914	512.856
1913	5	30	11	47	12.25	151.512	-4.789	15	7.4	1916	1	1	13	20	48.92	152.626	-4.756	35	8	123.496	946.065
1919	12	20	20	37	34.18	121.787	22.529	20	7.4	1920	6	5	4	21	35.17	121.954	23.688	20	8.2	130.002	167.322
1921	11	11	18	36	18.34	127.151	7.452	15	7.4	1924	4	14	16	20	37.49	126.167	6.625	15	8.1	142.296	884.906
1922	11	7	23	0	17.68	-71.942	-28.369	25	7	1922	11	11	4	32	43.16	-70.87	-28.911	35	8.3	120.734	3.23085
1923	2	2	5	7	48.28	160.813	53.739	35	7.3	1923	2	3	16	1	51.75	160.25	54.418	15	8.4	83.96	1.45421
1928	5	27	9	50	28.5	142.883	39.859	35	7.4	1931	3	9	3	49	0.3	142.472	40.582	35	8	87.6406	1015.75
1931	10	3	19	13	22.08	161.145	-11.134	15	7.9	1931	10	10	0	19	57.85	161.056	-9.719	15	8	157.642	6.2129
1931	10	3	22	47	45.66	161.415	-10.968	15	7	1931	10	10	0	19	57.85	161.056	-9.719	15	8	144.328	6.0641
1939	2	3	5	26	23.51	159.413	-9.436	15	7	1939	4	30	2	55	30.66	159.829	-9.881	15	8	67.2899	85.8952
1960	5	22	10	30	44.35	-73.017	-37.775	25	7.1	1960	5	22	18	56	2.68	-73.039	-38.061	25	8.6	31.8603	0.3509
1960	5	22	10	30	44.35	-73.017	-37.775	25	7.1	1960	5	22	19	11	20.7	-73.407	-38.143	25	9.6	53.3246	0.3615
1962	5	15	5	23	49.09	128.218	-7.351	30.2	7.1	1963	11	4	1	17	13.9	129.605	-6.957	110	8.1	159.174	537.829
1963	10	12	11	27	0.51	149.225	44.647	37.5	7	1963	10	13	5	17	59.05	149.483	44.872	35	8.5	32.2631	0.7437
1968	1	29	10	19	7.62	146.741	43.566	36.9	7.4	1969	8	11	21	27	35.93	147.859	43.424	30	8.2	91.5543	560.464
1970	1	10	12	7	7.25	126.682	6.785	40	7.2	1972	12	2	0	19	52.56	126.64	6.405	60	8	42.5081	1056.51
1971	7	19	0	14	46.84	153.868	-5.754	35	7.1	1971	7	26	1	23	22.79	153.172	-4.817	40	8.1	129.592	7.0476
1999	1	19	3	35	31.76	153.387	-4.525	80	7	2000	11	16	4	54	59.27	152.254	-4.011	30	8	138.024	667.055
1999	5	16	0	51	19.27	152.514	-4.728	45	7	2000	11	16	4	54	59.27	152.254	-4.011	30	8	84.7782	550.169
2002	11	2	1	26	12.47	96.114	2.901	28.1	7.2	2004	12	26	0	58	53.72	95.952	3.331	30	9.3	51.0852	784.981
2002	11	2	1	26	12.47	96.114	2.901	28.1	7.2	2005	3	28	16	9	37.51	97.154	2.092	30	8.6	146.424	877.613
2007	9	2	1	5	18.56	165.779	-11.606	35	7.2	2009	10	7	22	18	26.87	166.309	-12.607	39.9	8	125.337	766.884
2009	10	7	22	3	15.14	166.431	-13.037	37.1	7.6	2009	10	7	22	18	26.87	166.309	-12.607	39.9	8	49.6098	0.0106
2011	3	9	2	45	19.78	142.987	38.433	28	7.3	2011	3	11	5	46	23.15	142.546	38.285	20	9.1	41.8254	2.1257
2012	1	10	18	37	0.11	93.215	2.42	20	7.2	2012	4	11	8	38	36.76	93.051	2.273	20	8.6	24.4781	91.5844

## Sheet: S10
event1_year	event1_month	event1_day	event1_hour	event1_minute	event1_second	event1_longitude	event1_latitude	event1_depth	event1_magnitude	event2_year	event2_month	event2_day	event2_hour	event2_minute	event2_second	event2_longitude	event2_latitude	event2_depth	event2_magnitude	distance(km)	date_difference(days)
1913	5	30	11	47	12.25	151.512	-4.789	15	7.4	1916	1	1	13	20	48.92	152.626	-4.756	35	8	123.496	946.065
1921	11	11	18	36	18.34	127.151	7.452	15	7.4	1924	4	14	16	20	37.49	126.167	6.625	15	8.1	142.296	884.906
1922	11	7	23	0	17.68	-71.942	-28.369	25	7	1922	11	11	4	32	43.16	-70.87	-28.911	35	8.3	120.734	3.23085
1923	2	2	5	7	48.28	160.813	53.739	35	7.3	1923	2	3	16	1	51.75	160.25	54.418	15	8.4	83.96	1.45421
1928	5	27	9	50	28.5	142.883	39.859	35	7.4	1931	3	9	3	49	0.3	142.472	40.582	35	8	87.6406	1015.75
1931	10	3	19	13	22.08	161.145	-11.134	15	7.9	1931	10	10	0	19	57.85	161.056	-9.719	15	8	157.642	6.2129
1931	10	3	22	47	45.66	161.415	-10.968	15	7	1931	10	10	0	19	57.85	161.056	-9.719	15	8	144.328	6.0641
1939	2	3	5	26	23.51	159.413	-9.436	15	7	1939	4	30	2	55	30.66	159.829	-9.881	15	8	67.2899	85.8952
1960	5	22	10	30	44.35	-73.017	-37.775	25	7.1	1960	5	22	18	56	2.68	-73.039	-38.061	25	8.6	31.8603	0.3509
1960	5	22	10	30	44.35	-73.017	-37.775	25	7.1	1960	5	22	19	11	20.7	-73.407	-38.143	25	9.6	53.3246	0.3615
1963	10	12	11	27	0.51	149.225	44.647	37.5	7	1963	10	13	5	17	59.05	149.483	44.872	35	8.5	32.2631	0.7437
1968	1	29	10	19	7.62	146.741	43.566	36.9	7.4	1969	8	11	21	27	35.93	147.859	43.424	30	8.2	91.5543	560.464
1970	1	10	12	7	7.25	126.682	6.785	40	7.2	1972	12	2	0	19	52.56	126.64	6.405	60	8	42.5081	1056.51
1971	7	19	0	14	46.84	153.868	-5.754	35	7.1	1971	7	26	1	23	22.79	153.172	-4.817	40	8.1	129.592	7.0476
1999	1	19	3	35	31.76	153.387	-4.525	80	7	2000	11	16	4	54	59.27	152.254	-4.011	30	8	138.024	667.055
1999	5	16	0	51	19.27	152.514	-4.728	45	7	2000	11	16	4	54	59.27	152.254	-4.011	30	8	84.7782	550.169
2002	11	2	1	26	12.47	96.114	2.901	28.1	7.2	2004	12	26	0	58	53.72	95.952	3.331	30	9.3	51.0852	784.981
2002	11	2	1	26	12.47	96.114	2.901	28.1	7.2	2005	3	28	16	9	37.51	97.154	2.092	30	8.6	146.424	877.613
2007	9	2	1	5	18.56	165.779	-11.606	35	7.2	2009	10	7	22	18	26.87	166.309	-12.607	39.9	8	125.337	766.884
2009	10	7	22	3	15.14	166.431	-13.037	37.1	7.6	2009	10	7	22	18	26.87	166.309	-12.607	39.9	8	49.6098	0.0106
2011	3	9	2	45	19.78	142.987	38.433	28	7.3	2011	3	11	5	46	23.15	142.546	38.285	20	9.1	41.8254	2.1257

[truncated: 2 more sheets: S11, S12]
